# Supplementary material for: Amplitude of circadian rhythms becomes weaken in the north, but there is no cline in the period of rhythm in a beetle
Source: PLoS One. 2021 Jan 14;16(1):e0245115. doi: 10.1371/journal.pone.0245115 (PMC7808652; doi:10.1371/journal.pone.0245115)
Supplement: S1 Table — (XLSX) [file pone.0245115.s001.xlsx]

## Sheet: Sheet1
S1 Table. Collection site of T. castaneum populations with latitude and longitude.
Collection site	Latitude	Longitude	Sample size
Aomori	40.8909	140.455	68
Akita	40.1825	140.052	20
Yamagata-B	38.5981	140.403	39
Miyagi	38.5726	140.872	72
Yamagata-A	38.4264	140.386	20
Ishikawa	36.6707	136.728	36
Tochigi	36.5747	139.878	35
Gunma	36.3546	139.13	55
Nagano	35.9904	137.98	36
Yamanashi	35.5952	138.577	47
Gifu	35.5583	137.449	62
Tottori	35.5357	134.383	24
Hyogo-A	35.4942	134.564	61
Shiga	35.4862	136.229	49
Hyogo-B	35.4649	134.945	35
Shimane-A	35.3094	132.918	17
Shimane-B	35.2467	132.556	24
Aichi	35.0232	136.969	35
Chiba	35.0029	139.915	42
Okayama (Kinoyama)	34.8251	133.615	66
Hyogo-E	34.8183	135.176	20
Okayama (Nariwa)	34.7806	133.518	128
Okayama (Ochiai)	34.7779	133.589	65
Hyogo-D	34.7263	134.999	20
Okayama (Minagi)	34.7247	133.644	77
Hyogo-C	34.6903	134.999	23
Yamaguchi-B	34.5033	131.472	36
Hiroshima	34.5006	133.374	28
Kagawa-A	34.2553	133.785	23
Yamaguchi-A	34.224	131.813	18
Tokushima-B	33.9734	134.636	23
Ehime	33.9224	133.062	32
Saga	33.2845	130.093	17
Nagasaki	33.0817	129.869	33
Kochi-B	32.9847	132.948	31
Kumamoto-B	32.8051	130.808	18
Kumamoto-A	32.7974	130.781	22
Kumamoto-C	32.5741	130.661	20
