# Supplementary material for: Amplitude of circadian rhythms becomes weaken in the north, but there is no cline in the period of rhythm in a beetle
Source: PLoS One. 2021 Jan 14;16(1):e0245115. doi: 10.1371/journal.pone.0245115 (PMC7808652; doi:10.1371/journal.pone.0245115)
Supplement: S1 Data — (XLSX) [file pone.0245115.s002.xlsx]

## Sheet: summary Abe_data 20200829
id	power	period	activity	sex	latitude	longitude	area
1	85.7055	242	938	m	34.8251	133.615	Okayama (Kinoyama)
2	-16.5323	272	679	m	34.8251	133.615	Okayama (Kinoyama)
3	32.5383	266	2083	m	34.8251	133.615	Okayama (Kinoyama)
4	-8.56457	249	1058	m	34.8251	133.615	Okayama (Kinoyama)
5	-47.4549	225	1096	m	34.8251	133.615	Okayama (Kinoyama)
6	8.42472	213	1911	m	34.8251	133.615	Okayama (Kinoyama)
7	9.98679	237	591	m	34.8251	133.615	Okayama (Kinoyama)
10	-51.7773	273	3947	m	34.8251	133.615	Okayama (Kinoyama)
11	72.5	251	1219	m	34.8251	133.615	Okayama (Kinoyama)
12	315.595	242	11757	m	34.8251	133.615	Okayama (Kinoyama)
13	78.9222	251	2394	m	34.7247	133.644	Okayama (Minagi)
14	-73.4069	200	4275	m	34.7247	133.644	Okayama (Minagi)
15	21.4557	238	896	m	34.7247	133.644	Okayama (Minagi)
16	18.9736	250	1408	m	34.7247	133.644	Okayama (Minagi)
17	-3.02261	264	690	m	34.7247	133.644	Okayama (Minagi)
18	-106.295	225	3117	m	34.7247	133.644	Okayama (Minagi)
19	-32.4865	232	120	m	34.7247	133.644	Okayama (Minagi)
20	-1.09812	256	1035	m	34.7247	133.644	Okayama (Minagi)
21	1.15438	273	828	m	34.7247	133.644	Okayama (Minagi)
22	162.85	237	8788	m	34.7247	133.644	Okayama (Minagi)
23	-38.6046	235	2264	m	34.7247	133.644	Okayama (Minagi)
24	22.2304	278	162	m	34.7247	133.644	Okayama (Minagi)
25	-22.1702	228	333	m	34.6331	133.884	Okayama (Bichutakamatsu)
26	-72.012	216	1962	m	34.6331	133.884	Okayama (Bichutakamatsu)
27	-29.7233	205	2738	m	34.6331	133.884	Okayama (Bichutakamatsu)
28	22.6531	237	4406	m	34.6331	133.884	Okayama (Bichutakamatsu)
29	183.726	239	6458	m	34.6331	133.884	Okayama (Bichutakamatsu)
30	-16.396	241	633	m	34.6331	133.884	Okayama (Bichutakamatsu)
31	-26.9856	234	4662	m	34.6331	133.884	Okayama (Bichutakamatsu)
32	-28.3235	241	1704	m	34.6331	133.884	Okayama (Bichutakamatsu)
33	-34.3356	222	5516	m	34.6331	133.884	Okayama (Bichutakamatsu)
34	-61.9283	257	6599	m	34.6331	133.884	Okayama (Bichutakamatsu)
35	-7.59781	239	2885	m	34.6331	133.884	Okayama (Bichutakamatsu)
36	-35.4841	273	158	m	34.6331	133.884	Okayama (Bichutakamatsu)
37	17.7327	248	748	m	34.7806	133.518	Okayama (Nariwa)
38	-25.42	234	3157	m	34.7806	133.518	Okayama (Nariwa)
39	-118.785	201	3741	m	34.7806	133.518	Okayama (Nariwa)
40	-86.5755	200	2399	m	34.7806	133.518	Okayama (Nariwa)
41	20.2476	261	4394	m	34.7806	133.518	Okayama (Nariwa)
42	-59.502	206	1203	m	34.7806	133.518	Okayama (Nariwa)
43	-15.4281	244	1725	m	34.7806	133.518	Okayama (Nariwa)
44	31.6256	272	1127	m	34.7806	133.518	Okayama (Nariwa)
45	-74.2622	250	3390	m	34.7806	133.518	Okayama (Nariwa)
46	170.729	234	4097	m	34.7806	133.518	Okayama (Nariwa)
47	-62.45	215	151	m	34.7806	133.518	Okayama (Nariwa)
48	-43.8918	252	3999	m	34.7806	133.518	Okayama (Nariwa)
49	-19.4717	204	1044	m	34.778	133.589	Okayama (Ochiai)
50	-19.1173	254	1710	m	34.778	133.589	Okayama (Ochiai)
51	-15.6018	257	795	m	34.778	133.589	Okayama (Ochiai)
52	-73.5822	204	2441	m	34.778	133.589	Okayama (Ochiai)
54	-84.1128	270	5309	m	34.778	133.589	Okayama (Ochiai)
55	41.5604	245	818	m	34.778	133.589	Okayama (Ochiai)
56	-61.4846	275	963	m	34.778	133.589	Okayama (Ochiai)
57	-49.4195	263	603	m	34.778	133.589	Okayama (Ochiai)
58	-21.1269	242	2823	m	34.778	133.589	Okayama (Ochiai)
59	-19.1712	246	233	m	34.778	133.589	Okayama (Ochiai)
60	-54.2426	243	2933	m	34.778	133.589	Okayama (Ochiai)
71	-30.6031	227	617	m	38.5726	140.872	Miyagi
72	-65.7361	202	4005	m	38.5726	140.872	Miyagi
73	2.38212	264	465	m	38.5726	140.872	Miyagi
74	-64.1201	224	3202	m	38.5726	140.872	Miyagi
75	-39.7894	228	1055	m	38.5726	140.872	Miyagi
76	-155.17	234	666	m	38.5726	140.872	Miyagi
77	-5.26114	279	963	m	38.5726	140.872	Miyagi
78	-36.602	213	2458	m	38.5726	140.872	Miyagi
79	-26.1451	255	601	m	38.5726	140.872	Miyagi
80	-31.7807	233	558	m	38.5726	140.872	Miyagi
81	-40.15	202	876	f	38.5726	140.872	Miyagi
82	-34.5192	215	178	f	38.5726	140.872	Miyagi
83	-45.6292	261	1351	f	38.5726	140.872	Miyagi
84	-23.9631	265	1043	f	38.5726	140.872	Miyagi
85	-38.426	229	751	f	38.5726	140.872	Miyagi
86	-27.9444	217	300	f	38.5726	140.872	Miyagi
87	-66.2655	233	5702	f	38.5726	140.872	Miyagi
88	39.141	238	1740	f	38.5726	140.872	Miyagi
89	-29.665	219	2431	f	38.5726	140.872	Miyagi
90	-42.773	227	1691	f	38.5726	140.872	Miyagi
91	28.4068	252	4179	m	40.1825	140.052	Akita
92	-44.3498	275	5691	m	40.1825	140.052	Akita
93	-19.1871	258	1081	m	40.1825	140.052	Akita
94	-27.0527	212	1721	m	40.1825	140.052	Akita
95	-48.139	237	3248	m	40.1825	140.052	Akita
96	39.3359	271	4567	m	40.1825	140.052	Akita
97	1.80769	257	1849	m	40.1825	140.052	Akita
98	-36.1621	269	2077	m	40.1825	140.052	Akita
99	-60.8255	237	2507	m	40.1825	140.052	Akita
100	-37.1858	203	4204	m	40.1825	140.052	Akita
101	-39.4488	204	3899	f	40.1825	140.052	Akita
102	-11.4864	249	977	f	40.1825	140.052	Akita
103	-44.7793	202	1754	f	40.1825	140.052	Akita
104	-71.2321	243	3232	f	40.1825	140.052	Akita
105	-70.5201	209	1764	f	40.1825	140.052	Akita
106	-21.8445	210	1831	f	40.1825	140.052	Akita
107	-69.905	213	2407	f	40.1825	140.052	Akita
108	-44.7894	269	2977	f	40.1825	140.052	Akita
109	22.5601	234	702	f	40.1825	140.052	Akita
110	-30.2572	254	1842	f	40.1825	140.052	Akita
111	-56.2304	234	6372	m	38.4264	140.386	Yamagata1
112	11.8082	275	1073	m	38.4264	140.386	Yamagata1
113	-40.0532	215	8844	m	38.4264	140.386	Yamagata1
114	-3.58865	203	7357	m	38.4264	140.386	Yamagata1
115	-17.7475	215	3532	m	38.4264	140.386	Yamagata1
116	-46.6998	228	5904	m	38.4264	140.386	Yamagata1
117	-7.08201	204	395	m	38.4264	140.386	Yamagata1
118	-57.8265	224	4867	m	38.4264	140.386	Yamagata1
119	-79.1284	231	1711	m	38.4264	140.386	Yamagata1
120	-60.5121	239	2455	m	38.4264	140.386	Yamagata1
121	-56.0466	229	387	f	38.4264	140.386	Yamagata1
122	-32.6654	200	1359	f	38.4264	140.386	Yamagata1
123	-12.1041	202	955	f	38.4264	140.386	Yamagata1
124	65.3216	266	2310	f	38.4264	140.386	Yamagata1
125	-15.8897	256	649	f	38.4264	140.386	Yamagata1
126	-33.8645	220	2790	f	38.4264	140.386	Yamagata1
127	-41.1643	206	1732	f	38.4264	140.386	Yamagata1
128	46.1035	263	1440	f	38.4264	140.386	Yamagata1
129	-52.5797	228	1297	f	38.4264	140.386	Yamagata1
130	-27.4584	212	3044	f	38.4264	140.386	Yamagata1
131	-8.73189	207	1341	m	38.5726	140.872	Miyagi
132	-60.3309	216	1098	m	38.5726	140.872	Miyagi
133	-25.1736	244	385	m	38.5726	140.872	Miyagi
134	-54.7004	232	1615	m	38.5726	140.872	Miyagi
135	-10.1226	226	244	m	38.5726	140.872	Miyagi
136	-15.3191	214	739	f	38.5726	140.872	Miyagi
137	-38.7219	246	886	f	38.5726	140.872	Miyagi
138	-9.98419	257	115	f	38.5726	140.872	Miyagi
139	-71.8704	200	1263	f	38.5726	140.872	Miyagi
140	65.6486	223	32318	f	38.5726	140.872	Miyagi
141	12.72	277	275	m	35.5357	134.383	TottoriA
142	13.2124	245	8278	m	35.5357	134.383	TottoriA
143	-23.8123	226	8078	m	35.5357	134.383	TottoriA
144	-50.4517	228	6003	m	35.5357	134.383	TottoriA
145	-50.0031	237	406	m	35.5357	134.383	TottoriA
146	-32.3985	251	5843	m	35.5357	134.383	TottoriA
147	-23.2227	261	7274	m	35.5357	134.383	TottoriA
148	-54.6382	249	1495	m	35.5357	134.383	TottoriA
149	28.5413	235	471	m	35.5357	134.383	TottoriA
150	-8.91505	248	5942	m	35.5357	134.383	TottoriA
151	-112.978	213	1427	f	35.5357	134.383	TottoriA
152	22.8009	253	5906	f	35.5357	134.383	TottoriA
153	-47.7978	211	1249	f	35.5357	134.383	TottoriA
154	33.8156	234	385	f	35.5357	134.383	TottoriA
155	1.172	247	417	f	35.5357	134.383	TottoriA
156	-17.7505	275	274	f	35.5357	134.383	TottoriA
157	6.60113	261	734	f	35.5357	134.383	TottoriA
158	33.5925	251	3045	f	35.5357	134.383	TottoriA
159	3.26415	248	956	f	35.5357	134.383	TottoriA
160	-43.4065	246	2403	f	35.5357	134.383	TottoriA
161	-19.461	247	1751	m	35.3094	132.918	ShimaneA
162	22.7355	267	649	m	35.3094	132.918	ShimaneA
163	-85.2788	223	2410	m	35.3094	132.918	ShimaneA
164	-74.6816	238	4770	m	35.3094	132.918	ShimaneA
165	-48.8929	275	4443	m	35.3094	132.918	ShimaneA
166	-9.23987	204	567	m	35.3094	132.918	ShimaneA
167	-15.3366	251	1502	m	35.3094	132.918	ShimaneA
168	-59.8537	237	1462	m	35.3094	132.918	ShimaneA
169	-60.6347	213	3203	m	35.3094	132.918	ShimaneA
170	-9.38612	204	1335	m	35.3094	132.918	ShimaneA
171	39.1362	245	439	f	35.3094	132.918	ShimaneA
174	26.3504	212	269	f	35.3094	132.918	ShimaneA
175	-33.913	248	579	f	35.3094	132.918	ShimaneA
176	-21.8096	213	854	f	35.3094	132.918	ShimaneA
177	-121.59	253	5833	f	35.3094	132.918	ShimaneA
178	-57.9934	243	302	f	35.3094	132.918	ShimaneA
179	7.34338	256	1434	f	35.3094	132.918	ShimaneA
181	-67.2812	235	2030	m	34.224	131.813	YamaguchiA
182	-94.5568	201	998	m	34.224	131.813	YamaguchiA
183	43.8044	239	3461	m	34.224	131.813	YamaguchiA
184	-68.3386	233	4996	m	34.224	131.813	YamaguchiA
185	-50.4748	261	2292	m	34.224	131.813	YamaguchiA
186	-89.6268	234	4764	m	34.224	131.813	YamaguchiA
188	-69.2198	208	544	m	34.224	131.813	YamaguchiA
189	-54.6684	219	257	m	34.224	131.813	YamaguchiA
190	-100.499	216	3028	m	34.224	131.813	YamaguchiA
191	1.4059	220	165	f	34.224	131.813	YamaguchiA
192	23.9662	262	722	f	34.224	131.813	YamaguchiA
193	-57.3852	205	1534	f	34.224	131.813	YamaguchiA
194	-8.93347	261	262	f	34.224	131.813	YamaguchiA
195	-13.7566	235	2791	f	34.224	131.813	YamaguchiA
196	-45.3366	244	1104	f	34.224	131.813	YamaguchiA
197	-89.9611	233	1217	f	34.224	131.813	YamaguchiA
198	8.42847	279	833	f	34.224	131.813	YamaguchiA
200	26.2728	256	532	f	34.224	131.813	YamaguchiA
201	-82.6423	234	18253	m	35.5357	134.383	TottoriA
202	17.0461	246	208	m	35.5357	134.383	TottoriA
203	-35.1193	256	885	f	35.5357	134.383	TottoriA
204	-1.56132	243	135	f	35.5357	134.383	TottoriA
205	-34.291	264	343	m	34.5006	133.374	HiroshimaA
206	14.2336	246	1030	m	34.5006	133.374	HiroshimaA
207	-1.1027	244	926	m	34.5006	133.374	HiroshimaA
208	-31.3103	233	204	m	34.5006	133.374	HiroshimaA
209	-48.1376	248	2162	m	34.5006	133.374	HiroshimaA
210	44.8627	248	255	m	34.5006	133.374	HiroshimaA
212	-6.80696	252	1481	m	34.5006	133.374	HiroshimaA
213	-75.2483	202	3579	m	34.5006	133.374	HiroshimaA
214	-23.0443	221	7186	m	34.5006	133.374	HiroshimaA
215	-109.619	267	3313	m	34.5006	133.374	HiroshimaA
216	-39.9813	212	637	m	34.5006	133.374	HiroshimaA
217	37.354	234	2544	m	34.5006	133.374	HiroshimaA
218	-30.7089	236	6144	m	34.5006	133.374	HiroshimaA
219	-78.2329	213	3364	m	34.5006	133.374	HiroshimaA
220	-96.5868	266	3106	f	34.5006	133.374	HiroshimaA
221	-82.3783	232	2079	f	34.5006	133.374	HiroshimaA
222	-27.3539	240	1547	f	34.5006	133.374	HiroshimaA
223	20.1577	245	1005	f	34.5006	133.374	HiroshimaA
224	-10.043	244	4675	f	34.5006	133.374	HiroshimaA
225	-56.7361	264	992	f	34.5006	133.374	HiroshimaA
226	-25.5401	258	198	f	34.5006	133.374	HiroshimaA
227	50.564	248	1008	f	34.5006	133.374	HiroshimaA
228	-3.39888	229	701	f	34.5006	133.374	HiroshimaA
229	-40.9683	280	391	f	34.5006	133.374	HiroshimaA
230	-27.5933	259	317	f	34.5006	133.374	HiroshimaA
231	-67.3304	269	620	f	34.5006	133.374	HiroshimaA
233	-70.4713	232	848	f	34.5006	133.374	HiroshimaA
234	102.883	243	1495	f	34.5006	133.374	HiroshimaA
235	70.6692	236	1243	m	33.0817	129.869	Nagasaki
236	-82.1233	214	509	m	33.0817	129.869	Nagasaki
237	-67.298	239	2310	m	33.0817	129.869	Nagasaki
238	-25.6799	259	1950	m	33.0817	129.869	Nagasaki
239	-10.5811	240	3149	m	33.0817	129.869	Nagasaki
240	-27.2046	239	925	m	33.0817	129.869	Nagasaki
241	-90.9419	279	5283	m	33.0817	129.869	Nagasaki
242	-28.2326	270	1020	m	33.0817	129.869	Nagasaki
243	-53.4217	243	247	m	33.0817	129.869	Nagasaki
244	36.3808	238	423	m	33.0817	129.869	Nagasaki
246	28.4626	200	440	m	33.0817	129.869	Nagasaki
247	9.60163	247	2339	m	33.0817	129.869	Nagasaki
248	-51.1998	258	2196	m	33.0817	129.869	Nagasaki
249	-4.32799	222	1160	m	33.0817	129.869	Nagasaki
250	-42.5411	239	1434	m	33.0817	129.869	Nagasaki
251	-44.0397	227	1338	m	33.0817	129.869	Nagasaki
252	-109.089	217	7849	m	33.0817	129.869	Nagasaki
253	-51.7896	238	1060	f	33.0817	129.869	Nagasaki
254	-69.6834	225	2691	f	33.0817	129.869	Nagasaki
255	-113.052	208	3313	f	33.0817	129.869	Nagasaki
256	30.3061	245	893	f	33.0817	129.869	Nagasaki
257	-43.7195	271	372	f	33.0817	129.869	Nagasaki
258	-99.3884	235	2209	f	33.0817	129.869	Nagasaki
259	-74.6489	256	2001	f	33.0817	129.869	Nagasaki
260	-45.2161	249	1913	f	33.0817	129.869	Nagasaki
261	27.3905	234	350	f	33.0817	129.869	Nagasaki
262	-3.44372	247	573	f	33.0817	129.869	Nagasaki
263	-16.1719	236	571	f	33.0817	129.869	Nagasaki
264	-56.7961	249	1337	f	33.0817	129.869	Nagasaki
265	-9.24565	245	612	f	33.0817	129.869	Nagasaki
266	28.5099	240	1455	f	33.0817	129.869	Nagasaki
267	-49.4702	249	5085	f	33.0817	129.869	Nagasaki
268	-28.7805	204	482	f	33.0817	129.869	Nagasaki
269	-67.8004	264	1773	m	40.8909	140.455	Goshogawara
270	-60.4527	237	3037	m	40.8909	140.455	Goshogawara
271	-15.6809	265	331	m	40.8909	140.455	Goshogawara
272	-10.2575	216	2739	m	40.8909	140.455	Goshogawara
273	-49.8091	230	3573	m	40.8909	140.455	Goshogawara
274	-56.8188	204	1049	m	40.8909	140.455	Goshogawara
276	-33.236	222	966	m	40.8909	140.455	Goshogawara
277	-11.0413	241	3188	m	40.8909	140.455	Goshogawara
278	-24.8408	240	2963	m	40.8909	140.455	Goshogawara
280	-38.1906	202	2972	m	40.8909	140.455	Goshogawara
282	-34.8595	218	2839	m	40.8909	140.455	Goshogawara
286	-32.7241	254	1761	f	40.8909	140.455	Goshogawara
288	-18.4627	265	2407	f	40.8909	140.455	Goshogawara
289	-27.6685	206	1878	f	40.8909	140.455	Goshogawara
291	-12.8446	264	1264	f	40.8909	140.455	Goshogawara
292	-45.6314	250	2457	f	40.8909	140.455	Goshogawara
293	-46.1711	253	5308	f	40.8909	140.455	Goshogawara
294	-26.0809	210	2244	f	40.8909	140.455	Goshogawara
297	-30.8783	266	309	f	40.8909	140.455	Goshogawara
299	-16.5961	280	515	f	40.8909	140.455	Goshogawara
303	8.0242	238	3053	m	33.2845	130.093	Saga
304	9.56664	237	2396	m	33.2845	130.093	Saga
305	-61.6261	242	772	m	33.2845	130.093	Saga
306	32.3865	253	2675	m	33.2845	130.093	Saga
307	42.817	229	1468	m	33.2845	130.093	Saga
308	-34.3632	239	2132	m	33.2845	130.093	Saga
309	18.3648	229	2507	m	33.2845	130.093	Saga
311	-5.44951	248	5838	m	33.2845	130.093	Saga
312	-27.8068	209	2053	m	33.2845	130.093	Saga
314	-29.7244	254	1922	m	33.2845	130.093	Saga
315	-34.2972	264	447	m	33.2845	130.093	Saga
320	-30.091	234	1335	f	33.2845	130.093	Saga
321	-66.2251	215	1785	f	33.2845	130.093	Saga
326	-20.1852	240	1339	f	33.2845	130.093	Saga
328	-4.16605	229	2088	f	33.2845	130.093	Saga
329	-17.2076	215	303	f	33.2845	130.093	Saga
332	-72.4714	258	2254	f	33.2845	130.093	Saga
333	-22.3352	263	2392	m	40.8909	140.455	Goshogawara
334	-103.758	239	2820	m	40.8909	140.455	Goshogawara
335	-2.02187	241	237	m	40.8909	140.455	Goshogawara
336	-78.4292	225	3490	m	40.8909	140.455	Goshogawara
337	-32.5149	241	941	m	40.8909	140.455	Goshogawara
338	-85.7167	236	3973	m	40.8909	140.455	Goshogawara
339	-48.4138	217	1552	m	40.8909	140.455	Goshogawara
340	-51.7751	219	3655	m	40.8909	140.455	Goshogawara
341	-47.7802	210	2647	m	40.8909	140.455	Goshogawara
342	-43.161	271	328	m	40.8909	140.455	Goshogawara
343	-69.5743	206	276	m	40.8909	140.455	Goshogawara
344	-33.8604	238	1803	m	40.8909	140.455	Goshogawara
345	-30.9932	276	883	m	40.8909	140.455	Goshogawara
346	-47.2324	202	2573	m	40.8909	140.455	Goshogawara
347	21.2389	236	4501	m	40.8909	140.455	Goshogawara
348	-20.2902	233	1266	m	40.8909	140.455	Goshogawara
349	-32.716	227	1843	m	40.8909	140.455	Goshogawara
350	-44.2877	237	2358	m	40.8909	140.455	Goshogawara
351	-36.5543	200	2731	m	40.8909	140.455	Goshogawara
352	-36.9769	209	623	m	40.8909	140.455	Goshogawara
353	-9.01344	222	1262	m	40.8909	140.455	Goshogawara
354	-21.7832	278	2007	m	40.8909	140.455	Goshogawara
355	-6.17852	219	1091	m	40.8909	140.455	Goshogawara
356	-38.4492	204	2006	m	40.8909	140.455	Goshogawara
357	-37.6774	273	8124	f	40.8909	140.455	Goshogawara
358	-115.436	274	2776	f	40.8909	140.455	Goshogawara
359	-41.9176	200	1612	f	40.8909	140.455	Goshogawara
360	-79.2349	217	1441	f	40.8909	140.455	Goshogawara
361	-18.2589	252	2587	f	40.8909	140.455	Goshogawara
362	-50.4897	211	2214	f	40.8909	140.455	Goshogawara
363	-27.2343	204	2267	f	40.8909	140.455	Goshogawara
364	-55.3499	201	1371	f	40.8909	140.455	Goshogawara
365	-63.6536	251	1092	f	40.8909	140.455	Goshogawara
366	-51.7013	241	4818	f	40.8909	140.455	Goshogawara
367	-18.71	236	1500	f	40.8909	140.455	Goshogawara
368	-47.3333	212	979	f	40.8909	140.455	Goshogawara
369	-23.5887	235	1384	f	40.8909	140.455	Goshogawara
370	-37.8695	228	5267	f	40.8909	140.455	Goshogawara
371	-64.6853	206	2680	f	40.8909	140.455	Goshogawara
372	-71.534	245	3137	f	40.8909	140.455	Goshogawara
373	-34.0068	218	761	f	40.8909	140.455	Goshogawara
374	-64.0477	201	204	f	40.8909	140.455	Goshogawara
375	-75.1439	258	3873	f	40.8909	140.455	Goshogawara
376	-47.7915	235	936	f	40.8909	140.455	Goshogawara
377	-48.9121	266	967	f	40.8909	140.455	Goshogawara
378	-33.7131	260	1236	f	40.8909	140.455	Goshogawara
379	-20.8288	229	1235	f	40.8909	140.455	Goshogawara
380	-30.4443	224	274	f	40.8909	140.455	Goshogawara
381	-11.6522	218	186	m	38.5726	140.872	Miyagi
382	-16.3641	220	397	m	38.5726	140.872	Miyagi
383	-24.7672	237	1809	m	38.5726	140.872	Miyagi
384	-45.4292	258	834	m	38.5726	140.872	Miyagi
385	29.8118	238	2109	m	38.5726	140.872	Miyagi
386	-35.6154	206	1032	m	38.5726	140.872	Miyagi
387	-43.1034	233	363	m	38.5726	140.872	Miyagi
389	0.61291	220	396	m	38.5726	140.872	Miyagi
390	-17.9397	223	1435	m	38.5726	140.872	Miyagi
391	-9.85894	272	134	m	38.5726	140.872	Miyagi
392	-52.098	216	508	m	38.5726	140.872	Miyagi
393	30.4315	247	880	m	38.5726	140.872	Miyagi
394	33.1224	222	1598	m	38.5726	140.872	Miyagi
395	0.932414	245	108	m	38.5726	140.872	Miyagi
396	-55.2892	235	334	m	38.5726	140.872	Miyagi
398	-119.023	205	2627	m	38.5726	140.872	Miyagi
399	-61.0202	208	563	m	38.5726	140.872	Miyagi
400	-51.5364	201	235	m	38.5726	140.872	Miyagi
401	-50.6758	226	2459	m	38.5726	140.872	Miyagi
402	-126.823	228	103895	m	38.5726	140.872	Miyagi
403	3.54547	218	104	f	38.5726	140.872	Miyagi
404	-14.3576	239	1172	f	38.5726	140.872	Miyagi
405	-28.6482	201	1328	f	38.5726	140.872	Miyagi
406	16.7947	239	639	f	38.5726	140.872	Miyagi
407	-37.0714	257	268	f	38.5726	140.872	Miyagi
408	-150.984	217	2937	f	38.5726	140.872	Miyagi
409	2.30005	268	308	f	38.5726	140.872	Miyagi
410	-16.9064	233	144	f	38.5726	140.872	Miyagi
412	-33.8166	203	701	f	38.5726	140.872	Miyagi
413	-18.6663	244	3427	f	38.5726	140.872	Miyagi
414	33.3414	205	374	f	38.5726	140.872	Miyagi
416	-34.0515	227	1914	f	38.5726	140.872	Miyagi
417	-135.708	202	3125	f	38.5726	140.872	Miyagi
418	36.3297	245	137	f	38.5726	140.872	Miyagi
419	-19.3821	252	194	f	38.5726	140.872	Miyagi
420	5.58075	280	259	f	38.5726	140.872	Miyagi
421	-0.842899	246	595	f	38.5726	140.872	Miyagi
422	-43.5673	215	725	f	38.5726	140.872	Miyagi
423	-37.9846	258	604	f	38.5726	140.872	Miyagi
424	-7.67572	239	407	f	38.5726	140.872	Miyagi
425	21.8496	271	167	f	38.5726	140.872	Miyagi
426	-23.2995	263	535	f	38.5726	140.872	Miyagi
427	22.5082	246	1175	m	38.598	140.403	Yamagata2
428	-32.2872	246	5753	m	38.598	140.403	Yamagata2
429	-32.9622	235	2323	m	38.598	140.403	Yamagata2
430	95.08	248	1299	m	38.598	140.403	Yamagata2
431	-71.1889	223	891	m	38.598	140.403	Yamagata2
432	-17.5515	260	2626	m	38.598	140.403	Yamagata2
433	-6.80291	245	869	m	38.598	140.403	Yamagata2
434	8.70476	215	1289	m	38.598	140.403	Yamagata2
435	-81.6732	216	11623	m	38.598	140.403	Yamagata2
436	-58.8913	242	3596	m	38.598	140.403	Yamagata2
437	49.3139	232	4717	m	38.598	140.403	Yamagata2
438	37.4459	229	7616	m	38.598	140.403	Yamagata2
439	7.10403	275	1625	m	38.598	140.403	Yamagata2
440	-39.0063	251	6465	m	38.598	140.403	Yamagata2
441	-14.3169	259	2148	m	38.598	140.403	Yamagata2
442	-21.1632	202	1353	m	38.598	140.403	Yamagata2
443	-141.224	248	4025	f	38.598	140.403	Yamagata2
444	-32.6504	243	7281	f	38.598	140.403	Yamagata2
445	-22.4981	266	405	f	38.598	140.403	Yamagata2
446	-5.0798	232	2645	f	38.598	140.403	Yamagata2
448	-85.0943	208	8918	f	38.598	140.403	Yamagata2
449	-21.6949	229	3998	f	38.598	140.403	Yamagata2
450	-59.6243	237	3028	f	38.598	140.403	Yamagata2
451	-8.01955	207	1169	f	38.598	140.403	Yamagata2
452	-27.8118	224	918	f	38.598	140.403	Yamagata2
453	-106.774	270	2286	f	38.598	140.403	Yamagata2
454	-29.5177	228	1288	f	38.598	140.403	Yamagata2
455	-22.3221	258	144	f	38.598	140.403	Yamagata2
456	-97.6202	267	1560	f	38.598	140.403	Yamagata2
457	-55.2209	227	5745	f	38.598	140.403	Yamagata2
458	-39.6076	224	1946	f	38.598	140.403	Yamagata2
459	-62.3659	218	2628	f	38.598	140.403	Yamagata2
460	-54.2167	207	1499	f	38.598	140.403	Yamagata2
461	-0.514544	258	1935	f	38.598	140.403	Yamagata2
462	-13.3013	276	513	f	38.598	140.403	Yamagata2
463	-59.8933	209	2760	f	38.598	140.403	Yamagata2
464	-28.6226	279	4877	f	38.598	140.403	Yamagata2
465	1.66621	243	2693	f	38.598	140.403	Yamagata2
466	-63.593	204	3970	f	38.598	140.403	Yamagata2
595	-11.8445	238	413	m	35.4942	134.564	HyogoA
596	-16.0793	258	374	m	35.4942	134.564	HyogoA
597	13.1088	267	1005	m	35.4942	134.564	HyogoA
598	9.98544	246	727	m	35.4942	134.564	HyogoA
600	-1.6821	242	605	m	35.4942	134.564	HyogoA
601	-13.2724	242	1073	m	35.4942	134.564	HyogoA
602	-3.64272	222	656	m	35.4942	134.564	HyogoA
603	-43.0967	224	867	m	35.4942	134.564	HyogoA
604	-37.4875	200	1199	m	35.4942	134.564	HyogoA
605	-54.8669	212	715	m	35.4942	134.564	HyogoA
606	9.04454	241	482	m	35.4942	134.564	HyogoA
607	14.9018	201	379	m	35.4942	134.564	HyogoA
608	-10.0858	273	811	m	35.4942	134.564	HyogoA
609	-7.65439	260	403	m	35.4942	134.564	HyogoA
610	-19.7217	207	344	m	35.4942	134.564	HyogoA
611	68.0132	266	552	m	35.4942	134.564	HyogoA
612	-52.3224	208	672	m	35.4942	134.564	HyogoA
613	-22.1599	200	448	m	35.4942	134.564	HyogoA
614	-65.5037	200	332	m	35.4942	134.564	HyogoA
615	-34.524	211	277	m	35.4942	134.564	HyogoA
616	-41.4891	261	3099	m	35.4942	134.564	HyogoA
617	-20.8121	239	921	m	35.4942	134.564	HyogoA
618	8.73386	251	322	m	35.4942	134.564	HyogoA
619	-36.9872	219	1862	m	35.4942	134.564	HyogoA
620	-16.7511	266	485	m	35.4942	134.564	HyogoA
621	-39.9107	214	997	m	35.4942	134.564	HyogoA
622	-36.7137	257	1533	m	35.4942	134.564	HyogoA
623	-18.3653	266	1030	m	35.4942	134.564	HyogoA
624	12.4759	278	556	m	35.4942	134.564	HyogoA
625	-53.4841	264	3238	m	35.4942	134.564	HyogoA
626	-104.257	222	2884	m	35.4942	134.564	HyogoA
627	13.0144	225	531	f	35.4942	134.564	HyogoA
628	-2.60949	228	2370	f	35.4942	134.564	HyogoA
629	-67.1811	201	1388	f	35.4942	134.564	HyogoA
630	-34.2823	258	1257	f	35.4942	134.564	HyogoA
631	-34.1634	206	403	f	35.4942	134.564	HyogoA
632	-43.4757	203	527	f	35.4942	134.564	HyogoA
634	-98.2073	227	898	f	35.4942	134.564	HyogoA
635	-52.7572	202	476	f	35.4942	134.564	HyogoA
637	-60.6357	231	1472	f	35.4942	134.564	HyogoA
638	-71.3187	215	998	f	35.4942	134.564	HyogoA
639	-100.222	239	935	f	35.4942	134.564	HyogoA
640	-55.2854	217	1247	f	35.4942	134.564	HyogoA
641	-120.827	212	1411	f	35.4942	134.564	HyogoA
642	-82.4549	223	1026	f	35.4942	134.564	HyogoA
643	-36.2856	267	335	f	35.4942	134.564	HyogoA
644	-60.856	213	637	f	35.4942	134.564	HyogoA
645	-20.3267	221	242	f	35.4942	134.564	HyogoA
646	-33.4335	262	252	f	35.4942	134.564	HyogoA
647	33.109	251	137	f	35.4942	134.564	HyogoA
648	-88.0921	248	829	f	35.4942	134.564	HyogoA
649	-27.8224	200	188	f	35.4942	134.564	HyogoA
650	-18.9964	221	139	f	35.4942	134.564	HyogoA
651	-44.8445	279	1031	f	35.4942	134.564	HyogoA
652	0.662226	271	312	f	35.4942	134.564	HyogoA
653	-6.09599	219	387	f	35.4942	134.564	HyogoA
654	-97.2066	215	527	f	35.4942	134.564	HyogoA
655	-31.3138	280	250	f	35.4942	134.564	HyogoA
656	-34.5344	225	125	f	35.4942	134.564	HyogoA
657	-3.35108	216	222	f	35.4942	134.564	HyogoA
658	-19.5103	240	3093	f	35.4942	134.564	HyogoA
659	24.5974	247	1226	m	34.5033	131.472	YamaguchiC
660	-35.031	262	4824	m	34.5033	131.472	YamaguchiC
661	-14.4741	266	8449	m	34.5033	131.472	YamaguchiC
663	-18.8832	259	3767	m	34.5033	131.472	YamaguchiC
664	-29.6799	267	3582	m	34.5033	131.472	YamaguchiC
665	-91.7881	204	1258	m	34.5033	131.472	YamaguchiC
666	-83.6024	206	11724	m	34.5033	131.472	YamaguchiC
667	-72.6935	212	3683	m	34.5033	131.472	YamaguchiC
668	-60.1294	202	13783	m	34.5033	131.472	YamaguchiC
669	-65.3317	200	1054	m	34.5033	131.472	YamaguchiC
670	-28.7561	261	693	m	34.5033	131.472	YamaguchiC
671	21.7191	254	8916	m	34.5033	131.472	YamaguchiC
672	-54.7403	280	5503	m	34.5033	131.472	YamaguchiC
673	-44.3915	268	3500	m	34.5033	131.472	YamaguchiC
674	-38.4984	216	5857	m	34.5033	131.472	YamaguchiC
675	-49.2907	215	1698	m	34.5033	131.472	YamaguchiC
676	-28.5914	201	2904	m	34.5033	131.472	YamaguchiC
677	-1.05709	269	3263	m	34.5033	131.472	YamaguchiC
678	-97.366	225	3011	m	34.5033	131.472	YamaguchiC
679	-30.329	236	5322	m	34.5033	131.472	YamaguchiC
680	106.649	252	7064	m	34.5033	131.472	YamaguchiC
681	-49.5232	200	2544	m	34.5033	131.472	YamaguchiC
682	-66.3954	233	6274	m	34.5033	131.472	YamaguchiC
683	-38.138	263	2256	m	34.5033	131.472	YamaguchiC
684	-28.0588	203	3888	m	34.5033	131.472	YamaguchiC
685	-61.1103	224	4797	m	34.5033	131.472	YamaguchiC
686	-105.768	201	1878	m	34.5033	131.472	YamaguchiC
687	-13.3327	271	2409	m	34.5033	131.472	YamaguchiC
688	-39.8626	222	3567	m	34.5033	131.472	YamaguchiC
689	-9.48648	244	9510	m	34.5033	131.472	YamaguchiC
690	-80.4859	254	3427	m	34.5033	131.472	YamaguchiC
691	-21.7434	253	5403	f	34.5033	131.472	YamaguchiC
692	-13.5518	213	1345	f	34.5033	131.472	YamaguchiC
693	-48.4492	225	2949	f	34.5033	131.472	YamaguchiC
694	-85.1928	215	2235	f	34.5033	131.472	YamaguchiC
695	-29.369	225	3114	f	34.5033	131.472	YamaguchiC
696	-46.4127	245	1875	f	34.5033	131.472	YamaguchiC
697	-5.5724	222	6710	f	34.5033	131.472	YamaguchiC
698	-30.6392	264	5612	f	34.5033	131.472	YamaguchiC
699	-72.9253	246	2318	f	34.5033	131.472	YamaguchiC
700	-85.3789	234	2899	f	34.5033	131.472	YamaguchiC
701	29.829	257	402	f	34.5033	131.472	YamaguchiC
702	-6.46156	203	1053	f	34.5033	131.472	YamaguchiC
703	-71.0915	234	1343	f	34.5033	131.472	YamaguchiC
704	-36.5386	230	4402	f	34.5033	131.472	YamaguchiC
705	-104.335	239	1534	f	34.5033	131.472	YamaguchiC
706	-196.665	241	50192	f	34.5033	131.472	YamaguchiC
707	-55.4275	214	8956	f	34.5033	131.472	YamaguchiC
708	-14.374	224	3025	f	34.5033	131.472	YamaguchiC
709	-124.69	205	2011	f	34.5033	131.472	YamaguchiC
710	-80.956	242	3162	f	34.5033	131.472	YamaguchiC
711	-55.4289	274	846	f	34.5033	131.472	YamaguchiC
712	16.4497	240	423	f	34.5033	131.472	YamaguchiC
713	1.84115	201	1179	f	34.5033	131.472	YamaguchiC
714	-70.5083	273	2229	f	34.5033	131.472	YamaguchiC
715	-1.52273	257	1485	f	34.5033	131.472	YamaguchiC
716	-26.5698	236	6558	f	34.5033	131.472	YamaguchiC
717	-21.5777	234	2535	f	34.5033	131.472	YamaguchiC
718	41.3279	246	8093	f	34.5033	131.472	YamaguchiC
719	-93.7984	271	3878	f	34.5033	131.472	YamaguchiC
720	-54.7074	271	4503	f	34.5033	131.472	YamaguchiC
721	-11.1989	231	604	f	34.5033	131.472	YamaguchiC
722	-177.665	200	5876	f	34.5033	131.472	YamaguchiC
793	-0.0300504	225	525	m	34.2553	133.785	Zentsuji
794	0.412801	210	750	m	34.2553	133.785	Zentsuji
795	-23.8942	253	405	m	34.2553	133.785	Zentsuji
796	9.24235	266	1151	m	34.2553	133.785	Zentsuji
797	-9.78008	249	816	m	34.2553	133.785	Zentsuji
798	-6.77178	236	334	m	34.2553	133.785	Zentsuji
799	-34.5179	259	1952	m	34.2553	133.785	Zentsuji
800	5.85454	268	304	m	34.2553	133.785	Zentsuji
801	6.59781	235	278	m	34.2553	133.785	Zentsuji
804	-38.547	245	1440	m	34.2553	133.785	Zentsuji
805	-27.634	213	697	m	34.2553	133.785	Zentsuji
806	-21.3002	252	734	m	34.2553	133.785	Zentsuji
807	-43.0701	216	180	m	34.2553	133.785	Zentsuji
808	-56.8221	236	485	m	34.2553	133.785	Zentsuji
809	-7.06411	269	1611	f	34.2553	133.785	Zentsuji
810	4.03772	244	792	f	34.2553	133.785	Zentsuji
811	-60.7207	245	742	f	34.2553	133.785	Zentsuji
813	23.2537	247	1978	f	34.2553	133.785	Zentsuji
814	-26.1254	219	655	f	34.2553	133.785	Zentsuji
816	-9.62041	220	399	f	34.2553	133.785	Zentsuji
817	-19.5514	246	310	f	34.2553	133.785	Zentsuji
821	29.822	242	180	f	34.2553	133.785	Zentsuji
824	-37.9559	219	487	f	34.2553	133.785	Zentsuji
825	-33.741	238	1370	m	33.9734	134.636	Komatsujima
826	-4.34749	229	1212	m	33.9734	134.636	Komatsujima
827	-22.4614	260	2062	m	33.9734	134.636	Komatsujima
829	-16.4584	275	131	m	33.9734	134.636	Komatsujima
830	24.2097	273	432	m	33.9734	134.636	Komatsujima
831	-37.5145	239	327	m	33.9734	134.636	Komatsujima
834	-50.6737	228	1427	m	33.9734	134.636	Komatsujima
835	-0.0907649	241	265	m	33.9734	134.636	Komatsujima
836	-34.7006	208	221	m	33.9734	134.636	Komatsujima
839	13.7266	250	302	m	33.9734	134.636	Komatsujima
840	13.9514	245	2135	m	33.9734	134.636	Komatsujima
841	-21.4538	221	227	f	33.9734	134.636	Komatsujima
844	22.1976	243	1252	f	33.9734	134.636	Komatsujima
845	-49.3941	211	304	f	33.9734	134.636	Komatsujima
846	-0.503655	268	623	f	33.9734	134.636	Komatsujima
848	-15.5173	233	894	f	33.9734	134.636	Komatsujima
849	-7.08793	246	265	f	33.9734	134.636	Komatsujima
850	21.0981	239	960	f	33.9734	134.636	Komatsujima
851	-40.4243	208	1204	f	33.9734	134.636	Komatsujima
852	11.874	239	1143	f	33.9734	134.636	Komatsujima
853	-28.6146	204	251	f	33.9734	134.636	Komatsujima
854	-24.6968	240	432	f	33.9734	134.636	Komatsujima
856	63.907	261	1446	f	33.9734	134.636	Komatsujima
857	-3.53838	221	322	m	32.9847	132.948	Kuroshiocho
858	-18.0545	225	128	m	32.9847	132.948	Kuroshiocho
859	-2.04625	238	1813	m	32.9847	132.948	Kuroshiocho
860	-3.31499	267	265	m	32.9847	132.948	Kuroshiocho
861	-27.8686	213	1867	m	32.9847	132.948	Kuroshiocho
862	-18.2287	266	1207	m	32.9847	132.948	Kuroshiocho
863	-34.1413	257	157	m	32.9847	132.948	Kuroshiocho
864	-43.1608	210	2244	m	32.9847	132.948	Kuroshiocho
865	-43.2703	237	1420	m	32.9847	132.948	Kuroshiocho
866	-65.7497	244	630	m	32.9847	132.948	Kuroshiocho
867	-15.3855	231	2101	m	32.9847	132.948	Kuroshiocho
868	1.1739	216	2982	m	32.9847	132.948	Kuroshiocho
869	-14.5202	270	1763	m	32.9847	132.948	Kuroshiocho
870	-19.7962	232	4054	m	32.9847	132.948	Kuroshiocho
871	-24.8787	245	1478	m	32.9847	132.948	Kuroshiocho
872	-35.3549	226	662	m	32.9847	132.948	Kuroshiocho
873	34.2847	258	3785	f	32.9847	132.948	Kuroshiocho
874	-42.2498	255	477	f	32.9847	132.948	Kuroshiocho
875	28.8443	249	1102	f	32.9847	132.948	Kuroshiocho
876	-28.0658	210	2516	f	32.9847	132.948	Kuroshiocho
877	17.2527	232	1509	f	32.9847	132.948	Kuroshiocho
878	-62.121	203	938	f	32.9847	132.948	Kuroshiocho
879	-8.06901	262	302	f	32.9847	132.948	Kuroshiocho
880	41.7134	243	2701	f	32.9847	132.948	Kuroshiocho
881	-37.5681	207	2328	f	32.9847	132.948	Kuroshiocho
882	3.89843	275	1284	f	32.9847	132.948	Kuroshiocho
883	-4.78877	248	2553	f	32.9847	132.948	Kuroshiocho
884	-65.1519	238	1226	f	32.9847	132.948	Kuroshiocho
885	-16.8432	230	211	f	32.9847	132.948	Kuroshiocho
887	9.90795	243	235	f	32.9847	132.948	Kuroshiocho
888	-15.437	230	525	f	32.9847	132.948	Kuroshiocho
889	-1.04184	268	2522	m	33.9224	133.063	Saijoushi
890	-36.832	225	1136	m	33.9224	133.063	Saijoushi
891	-19.4675	233	1963	m	33.9224	133.063	Saijoushi
892	-59.4653	208	575	m	33.9224	133.063	Saijoushi
893	-30.7334	210	5949	m	33.9224	133.063	Saijoushi
894	58.4159	234	3703	m	33.9224	133.063	Saijoushi
895	-18.2063	258	3490	m	33.9224	133.063	Saijoushi
896	27.6875	225	1456	m	33.9224	133.063	Saijoushi
897	-34.5059	259	3462	m	33.9224	133.063	Saijoushi
898	-6.84859	239	6378	m	33.9224	133.063	Saijoushi
899	-6.52678	220	4709	m	33.9224	133.063	Saijoushi
900	-22.1077	244	3181	m	33.9224	133.063	Saijoushi
901	-11.5782	249	2915	m	33.9224	133.063	Saijoushi
902	-51.4704	215	1853	m	33.9224	133.063	Saijoushi
903	-92.065	221	1900	m	33.9224	133.063	Saijoushi
904	-2.54092	262	250	m	33.9224	133.063	Saijoushi
905	-41.2385	257	1154	f	33.9224	133.063	Saijoushi
906	-61.3565	200	1432	f	33.9224	133.063	Saijoushi
907	-40.5507	220	1006	f	33.9224	133.063	Saijoushi
908	-51.4121	204	1838	f	33.9224	133.063	Saijoushi
909	-2.07743	203	608	f	33.9224	133.063	Saijoushi
910	-35.4584	211	880	f	33.9224	133.063	Saijoushi
911	-40.3022	201	735	f	33.9224	133.063	Saijoushi
912	-43.9027	248	305	f	33.9224	133.063	Saijoushi
913	-25.4474	223	1338	f	33.9224	133.063	Saijoushi
914	-80.6215	202	1200	f	33.9224	133.063	Saijoushi
915	-77.1362	208	4695	f	33.9224	133.063	Saijoushi
916	-28.6625	205	1007	f	33.9224	133.063	Saijoushi
917	0.326377	202	1043	f	33.9224	133.063	Saijoushi
918	-61.5244	206	4044	f	33.9224	133.063	Saijoushi
919	-18.2158	275	7104	f	33.9224	133.063	Saijoushi
920	-46.8637	215	1101	f	33.9224	133.063	Saijoushi
922	-40.5763	209	577	m	36.6628	137.311	Toyama
923	-8.86309	224	123	m	36.6628	137.311	Toyama
924	-31.7906	256	498	m	36.6628	137.311	Toyama
925	-40.6915	268	399	m	36.6628	137.311	Toyama
926	16.9345	253	144	m	36.6628	137.311	Toyama
927	-24.4607	223	1309	m	36.6628	137.311	Toyama
928	-32.0332	254	281	m	36.6628	137.311	Toyama
929	-63.3543	232	1118	m	36.6628	137.311	Toyama
930	-18.7071	227	293	m	36.6628	137.311	Toyama
931	-36.2879	208	135	m	36.6628	137.311	Toyama
932	-30.7352	236	439	m	36.6628	137.311	Toyama
933	-21.6089	230	1808	m	36.6628	137.311	Toyama
934	-39.8854	212	1918	m	36.6628	137.311	Toyama
935	-24.8138	226	581	m	36.6628	137.311	Toyama
937	-62.0292	257	415	m	36.6628	137.311	Toyama
938	-1.44025	221	126	m	36.6628	137.311	Toyama
939	-57.0191	250	1403	m	36.6628	137.311	Toyama
940	77.7507	240	205	m	36.6628	137.311	Toyama
941	-30.0854	277	2481	m	36.6628	137.311	Toyama
943	-27.1819	272	514	f	36.6628	137.311	Toyama
945	11.5072	273	102	f	36.6628	137.311	Toyama
946	30.7353	253	131	f	36.6628	137.311	Toyama
947	11.8251	257	248	f	36.6628	137.311	Toyama
949	-51.4415	215	444	f	36.6628	137.311	Toyama
952	-17.2281	280	295	f	36.6628	137.311	Toyama
953	228.042	239	810	f	36.6628	137.311	Toyama
954	-42.7593	207	509	f	36.6628	137.311	Toyama
956	-107.088	249	1575	f	36.6628	137.311	Toyama
957	-30.9006	228	1477	f	36.6628	137.311	Toyama
958	-89.1057	206	2672	f	36.6628	137.311	Toyama
959	-53.2459	202	121	f	36.6628	137.311	Toyama
961	-62.345	273	1695	f	36.6628	137.311	Toyama
963	-25.9009	237	350	f	36.6628	137.311	Toyama
964	-8.35544	268	569	m	36.6707	136.728	Ishikawa
965	-100.663	207	2047	m	36.6707	136.728	Ishikawa
966	-22.029	277	2012	m	36.6707	136.728	Ishikawa
967	-58.522	259	635	m	36.6707	136.728	Ishikawa
968	-60.3867	234	4957	m	36.6707	136.728	Ishikawa
970	27.6692	214	146	m	36.6707	136.728	Ishikawa
971	-51.4775	232	1147	m	36.6707	136.728	Ishikawa
972	-5.43981	231	2596	m	36.6707	136.728	Ishikawa
973	-21.7123	235	587	m	36.6707	136.728	Ishikawa
974	-9.07107	233	208	m	36.6707	136.728	Ishikawa
975	-95.2112	203	1207	m	36.6707	136.728	Ishikawa
977	-33.2061	207	1877	m	36.6707	136.728	Ishikawa
978	6.37692	244	1311	m	36.6707	136.728	Ishikawa
979	-27.0666	249	544	m	36.6707	136.728	Ishikawa
981	-67.0207	235	2872	m	36.6707	136.728	Ishikawa
982	3.36075	239	154	m	36.6707	136.728	Ishikawa
984	-33.3199	207	1566	m	36.6707	136.728	Ishikawa
985	-4.77855	271	159	f	36.6707	136.728	Ishikawa
986	-20.0723	233	6626	f	36.6707	136.728	Ishikawa
987	-24.0134	247	4976	f	36.6707	136.728	Ishikawa
988	-50.0498	224	460	f	36.6707	136.728	Ishikawa
989	28.9695	268	214	f	36.6707	136.728	Ishikawa
991	0.0226683	232	1493	f	36.6707	136.728	Ishikawa
992	-61.3785	226	2449	f	36.6707	136.728	Ishikawa
994	-59.8522	209	3609	f	36.6707	136.728	Ishikawa
995	-61.1689	213	860	f	36.6707	136.728	Ishikawa
996	24.0778	239	164	f	36.6707	136.728	Ishikawa
997	-68.5862	215	1146	f	36.6707	136.728	Ishikawa
998	-14.9908	240	3443	f	36.6707	136.728	Ishikawa
999	-11.2017	222	563	f	36.6707	136.728	Ishikawa
1000	-76.6168	204	1522	f	36.6707	136.728	Ishikawa
1001	-20.9551	243	677	f	36.6707	136.728	Ishikawa
1002	-6.98467	200	1071	f	36.6707	136.728	Ishikawa
1003	-104.509	231	9078	f	36.6707	136.728	Ishikawa
1004	-94.7159	201	5201	f	36.6707	136.728	Ishikawa
1005	-48.4597	242	2853	f	36.6707	136.728	Ishikawa
1006	-33.6414	242	2983	m	35.0029	139.915	Chiba
1007	-68.1253	200	5467	m	35.0029	139.915	Chiba
1008	-139.419	203	4416	m	35.0029	139.915	Chiba
1009	-59.4988	200	3786	m	35.0029	139.915	Chiba
1010	-46.8085	251	2835	m	35.0029	139.915	Chiba
1011	-72.6315	233	3503	m	35.0029	139.915	Chiba
1012	33.8906	213	175	m	35.0029	139.915	Chiba
1013	44.2761	279	8997	m	35.0029	139.915	Chiba
1014	-43.0536	216	248	m	35.0029	139.915	Chiba
1015	-59.4268	202	676	m	35.0029	139.915	Chiba
1016	3.86528	230	156	m	35.0029	139.915	Chiba
1017	-39.7607	224	301	m	35.0029	139.915	Chiba
1018	-45.1909	264	1579	m	35.0029	139.915	Chiba
1019	-14.0109	234	1014	m	35.0029	139.915	Chiba
1020	-94.1815	207	3573	m	35.0029	139.915	Chiba
1021	-7.05883	215	969	m	35.0029	139.915	Chiba
1022	-40.7193	279	4945	m	35.0029	139.915	Chiba
1023	-5.93685	213	1917	m	35.0029	139.915	Chiba
1024	-73.7648	238	1036	m	35.0029	139.915	Chiba
1025	36.8871	253	286	m	35.0029	139.915	Chiba
1026	-54.0552	200	2677	m	35.0029	139.915	Chiba
1027	-65.5011	202	740	m	35.0029	139.915	Chiba
1028	31.0583	246	124	f	35.0029	139.915	Chiba
1029	-46.9452	200	114	f	35.0029	139.915	Chiba
1030	-40.4449	237	119	f	35.0029	139.915	Chiba
1031	-64.2038	259	4982	f	35.0029	139.915	Chiba
1032	-79.2123	240	1085	f	35.0029	139.915	Chiba
1034	-81.7643	271	3280	f	35.0029	139.915	Chiba
1035	-16.2644	259	1206	f	35.0029	139.915	Chiba
1036	70.9829	240	2054	f	35.0029	139.915	Chiba
1037	-39.0217	243	2301	f	35.0029	139.915	Chiba
1038	-102.594	257	6110	f	35.0029	139.915	Chiba
1039	10.7691	206	441	f	35.0029	139.915	Chiba
1040	-47.2764	214	614	f	35.0029	139.915	Chiba
1041	-16.9381	246	629	f	35.0029	139.915	Chiba
1042	-32.8118	258	1570	f	35.0029	139.915	Chiba
1043	-53.4068	234	1137	f	35.0029	139.915	Chiba
1044	44.9464	279	180	f	35.0029	139.915	Chiba
1045	4.64125	216	469	f	35.0029	139.915	Chiba
1046	-32.396	217	894	f	35.0029	139.915	Chiba
1047	-27.6014	239	905	f	35.0029	139.915	Chiba
1048	31.3392	242	741	f	35.0029	139.915	Chiba
1049	-31.519	216	439	m	35.4649	134.945	HyogoB
1051	-2.58435	239	380	m	35.4649	134.945	HyogoB
1052	-51.9194	242	224	m	35.4649	134.945	HyogoB
1053	-32.5983	252	660	m	35.4649	134.945	HyogoB
1054	-2.60315	219	1180	m	35.4649	134.945	HyogoB
1055	-35.03	209	1856	m	35.4649	134.945	HyogoB
1056	-18.8193	255	968	m	35.4649	134.945	HyogoB
1057	-34.2252	225	1015	m	35.4649	134.945	HyogoB
1059	-49.4989	260	2091	m	35.4649	134.945	HyogoB
1060	-27.222	251	549	m	35.4649	134.945	HyogoB
1061	-7.51982	246	816	m	35.4649	134.945	HyogoB
1063	-34.1836	227	914	m	35.4649	134.945	HyogoB
1064	-29.1612	224	140	m	35.4649	134.945	HyogoB
1065	-48.3235	274	4873	m	35.4649	134.945	HyogoB
1066	-22.3154	230	1996	m	35.4649	134.945	HyogoB
1067	-20.9979	238	332	m	35.4649	134.945	HyogoB
1068	-61.5855	243	4912	m	35.4649	134.945	HyogoB
1069	-76.2339	212	4719	m	35.4649	134.945	HyogoB
1070	-52.4479	202	694	f	35.4649	134.945	HyogoB
1071	-39.2067	216	632	f	35.4649	134.945	HyogoB
1072	-26.878	264	1042	f	35.4649	134.945	HyogoB
1073	-2.28892	200	3009	f	35.4649	134.945	HyogoB
1074	-39.149	212	677	f	35.4649	134.945	HyogoB
1075	-41.2698	225	199	f	35.4649	134.945	HyogoB
1076	1.4348	264	1425	f	35.4649	134.945	HyogoB
1080	-64.2549	211	1592	f	35.4649	134.945	HyogoB
1081	-34.7126	223	3017	f	35.4649	134.945	HyogoB
1082	-42.239	220	2666	f	35.4649	134.945	HyogoB
1083	-56.0076	239	346	f	35.4649	134.945	HyogoB
1084	-32.5841	243	2044	f	35.4649	134.945	HyogoB
1085	-27.7979	260	582	f	35.4649	134.945	HyogoB
1086	-49.8144	227	1160	f	35.4649	134.945	HyogoB
1087	-33.0369	243	556	f	35.4649	134.945	HyogoB
1089	-23.4151	258	2272	f	35.4649	134.945	HyogoB
1090	-36.553	268	981	f	35.4649	134.945	HyogoB
1091	-5.88197	200	265	m	35.2467	132.557	ShimaneB
1092	-3.78527	201	3280	m	35.2467	132.557	ShimaneB
1093	-58.6235	252	4033	m	35.2467	132.557	ShimaneB
1094	19.8181	205	3080	m	35.2467	132.557	ShimaneB
1113	-22.6778	233	446	f	35.2467	132.557	ShimaneB
1114	14.3373	260	12054	f	35.2467	132.557	ShimaneB
1115	-74.6982	261	7240	f	35.2467	132.557	ShimaneB
1116	-27.552	267	491	f	35.2467	132.557	ShimaneB
1117	-38.5879	273	288	f	35.2467	132.557	ShimaneB
1118	-20.9893	248	338	f	35.2467	132.557	ShimaneB
1119	-21.0196	245	1130	f	35.2467	132.557	ShimaneB
1121	42.4777	254	2053	f	35.2467	132.557	ShimaneB
1122	-43.9323	243	7029	f	35.2467	132.557	ShimaneB
1123	-24.1184	220	6698	f	35.2467	132.557	ShimaneB
1124	-25.1754	213	228	f	35.2467	132.557	ShimaneB
1125	-22.5142	234	2010	f	35.2467	132.557	ShimaneB
1127	4.63884	201	8538	f	35.2467	132.557	ShimaneB
1128	5.66061	246	2435	f	35.2467	132.557	ShimaneB
1129	-61.2401	248	4298	f	35.2467	132.557	ShimaneB
1130	-5.0317	250	1965	f	35.2467	132.557	ShimaneB
1131	92.1972	225	8210	f	35.2467	132.557	ShimaneB
1132	-30.1505	202	5906	f	35.2467	132.557	ShimaneB
1133	-52.529	210	1485	f	35.2467	132.557	ShimaneB
1134	-12.2927	267	8258	f	35.2467	132.557	ShimaneB
1135	-17.3269	222	4089	m	34.2515	131.25	YamaguchiB
1136	-55.3919	239	15253	m	34.2515	131.25	YamaguchiB
1137	302.961	234	5840	m	34.2515	131.25	YamaguchiB
1138	-29.5276	235	3618	m	34.2515	131.25	YamaguchiB
1139	-33.7676	213	6848	m	34.2515	131.25	YamaguchiB
1140	-55.6543	235	5345	m	34.2515	131.25	YamaguchiB
1141	-40.4894	226	7120	m	34.2515	131.25	YamaguchiB
1142	-47.1886	239	2092	m	34.2515	131.25	YamaguchiB
1144	7.23683	278	858	m	34.2515	131.25	YamaguchiB
1146	-26.1389	265	3790	m	34.2515	131.25	YamaguchiB
1147	-0.179295	245	1730	m	34.2515	131.25	YamaguchiB
1148	141.246	242	5197	m	34.2515	131.25	YamaguchiB
1149	-3.32529	255	4022	m	34.2515	131.25	YamaguchiB
1150	103.143	243	13831	m	34.2515	131.25	YamaguchiB
1151	-17.059	220	729	m	34.2515	131.25	YamaguchiB
1152	20.8731	249	15253	m	34.2515	131.25	YamaguchiB
1153	-91.1528	261	9596	m	34.2515	131.25	YamaguchiB
1154	-24.7484	241	1993	m	34.2515	131.25	YamaguchiB
1155	22.2942	244	171	m	34.2515	131.25	YamaguchiB
1157	7.65757	250	103	f	34.2515	131.25	YamaguchiB
1159	-25.2111	258	1449	f	34.2515	131.25	YamaguchiB
1160	-7.62366	263	7554	f	34.2515	131.25	YamaguchiB
1161	-7.85172	263	3804	f	34.2515	131.25	YamaguchiB
1162	15.537	248	8796	f	34.2515	131.25	YamaguchiB
1164	-36.5881	242	7034	f	34.2515	131.25	YamaguchiB
1165	-19.9452	239	954	f	34.2515	131.25	YamaguchiB
1166	-127.933	266	3350	f	34.2515	131.25	YamaguchiB
1167	-9.97344	273	4886	f	34.2515	131.25	YamaguchiB
1168	-42.3603	242	2501	f	34.2515	131.25	YamaguchiB
1169	-19.9841	232	2018	f	34.2515	131.25	YamaguchiB
1170	-28.6283	238	2028	f	34.2515	131.25	YamaguchiB
1171	-33.9288	228	7773	f	34.2515	131.25	YamaguchiB
1172	-7.63704	263	5598	f	34.2515	131.25	YamaguchiB
1173	-76.2132	260	18810	f	34.2515	131.25	YamaguchiB
1174	-10.327	244	2222	f	34.2515	131.25	YamaguchiB
1176	78.3542	238	22611	f	34.2515	131.25	YamaguchiB
1177	-21.7632	279	290	m	36.5747	139.878	Tochigi
1178	-53.4712	255	533	m	36.5747	139.878	Tochigi
1179	-36.039	227	349	m	36.5747	139.878	Tochigi
1180	-30.3116	275	636	m	36.5747	139.878	Tochigi
1181	-22.4544	238	749	m	36.5747	139.878	Tochigi
1182	41.3004	247	522	m	36.5747	139.878	Tochigi
1183	-11.1659	201	2541	m	36.5747	139.878	Tochigi
1184	-36.3686	252	470	m	36.5747	139.878	Tochigi
1185	-39.5155	220	1242	m	36.5747	139.878	Tochigi
1187	-6.95727	237	367	m	36.5747	139.878	Tochigi
1188	-4.6831	267	2607	m	36.5747	139.878	Tochigi
1189	-30.2629	215	842	m	36.5747	139.878	Tochigi
1191	-36.3572	222	324	m	36.5747	139.878	Tochigi
1192	-23.3181	244	213	m	36.5747	139.878	Tochigi
1193	-6.85947	255	1316	m	36.5747	139.878	Tochigi
1194	-33.2483	205	1624	m	36.5747	139.878	Tochigi
1195	19.4104	216	2689	m	36.5747	139.878	Tochigi
1196	-66.7289	259	3770	m	36.5747	139.878	Tochigi
1197	-2.52687	262	3500	m	36.5747	139.878	Tochigi
1198	-59.412	258	1367	f	36.5747	139.878	Tochigi
1199	-45.9988	263	326	f	36.5747	139.878	Tochigi
1200	-52.0794	229	594	f	36.5747	139.878	Tochigi
1201	-33.6384	202	1433	f	36.5747	139.878	Tochigi
1202	-27.4752	217	564	f	36.5747	139.878	Tochigi
1203	-37.6812	204	789	f	36.5747	139.878	Tochigi
1204	-30.9689	241	165	f	36.5747	139.878	Tochigi
1208	-6.61159	230	340	f	36.5747	139.878	Tochigi
1209	-2.55382	240	5581	f	36.5747	139.878	Tochigi
1210	-52.0276	277	1302	f	36.5747	139.878	Tochigi
1211	-13.3442	261	1864	f	36.5747	139.878	Tochigi
1212	-11.554	234	2727	f	36.5747	139.878	Tochigi
1213	-33.2356	223	631	f	36.5747	139.878	Tochigi
1214	-106.524	261	8279	f	36.5747	139.878	Tochigi
1217	-69.4444	226	1692	f	36.5747	139.878	Tochigi
1218	-11.1591	279	245	f	36.5747	139.878	Tochigi
1219	-60.0471	213	1073	m	35.9904	137.98	Nagano
1220	-2.93671	239	1139	m	35.9904	137.98	Nagano
1221	-52.9763	203	3728	m	35.9904	137.98	Nagano
1222	-48.5195	261	2853	m	35.9904	137.98	Nagano
1223	-43.7172	249	831	m	35.9904	137.98	Nagano
1224	-59.3859	212	2268	m	35.9904	137.98	Nagano
1226	-34.0594	217	616	m	35.9904	137.98	Nagano
1228	-21.2148	258	215	m	35.9904	137.98	Nagano
1229	-42.7369	230	923	m	35.9904	137.98	Nagano
1230	-15.4289	248	224	m	35.9904	137.98	Nagano
1231	-65.3325	211	252	m	35.9904	137.98	Nagano
1232	-8.12467	200	502	m	35.9904	137.98	Nagano
1233	-49.6264	232	1707	m	35.9904	137.98	Nagano
1234	-56.8541	210	376	m	35.9904	137.98	Nagano
1235	-44.7725	243	396	m	35.9904	137.98	Nagano
1236	-33.4122	275	268	m	35.9904	137.98	Nagano
1237	-63.0584	241	833	m	35.9904	137.98	Nagano
1238	-41.7069	203	192	m	35.9904	137.98	Nagano
1240	-2.71372	255	6929	m	35.9904	137.98	Nagano
1241	-123.424	262	5982	f	35.9904	137.98	Nagano
1242	-49.5389	201	3504	f	35.9904	137.98	Nagano
1243	-18.8628	218	631	f	35.9904	137.98	Nagano
1244	-32.5524	234	910	f	35.9904	137.98	Nagano
1246	-48.2279	242	762	f	35.9904	137.98	Nagano
1247	-31.7641	227	1392	f	35.9904	137.98	Nagano
1249	-51.5398	239	3303	f	35.9904	137.98	Nagano
1250	-28.3407	244	623	f	35.9904	137.98	Nagano
1251	-78.7989	209	2838	f	35.9904	137.98	Nagano
1255	-41.5301	238	2734	f	35.9904	137.98	Nagano
1256	-65.1215	200	1262	f	35.9904	137.98	Nagano
1257	-76.0792	213	3002	f	35.9904	137.98	Nagano
1258	150.028	259	422	f	35.9904	137.98	Nagano
1259	-45.1588	268	2659	f	35.9904	137.98	Nagano
1260	-37.113	250	2759	f	35.9904	137.98	Nagano
1261	-60.0397	208	2053	f	35.9904	137.98	Nagano
1262	-80.9959	215	2296	f	35.9904	137.98	Nagano
1263	72.0058	270	11858	m	35.0232	136.969	Aichi
1264	87.1237	209	4397	m	35.0232	136.969	Aichi
1265	-40.6711	277	1248	m	35.0232	136.969	Aichi
1266	-32.9621	208	4237	m	35.0232	136.969	Aichi
1267	-47.9051	200	1543	m	35.0232	136.969	Aichi
1268	-31.3573	226	2277	m	35.0232	136.969	Aichi
1269	-52.8222	245	3698	m	35.0232	136.969	Aichi
1270	-29.8991	213	357	m	35.0232	136.969	Aichi
1272	-7.16558	246	751	m	35.0232	136.969	Aichi
1274	-11.8155	240	3114	m	35.0232	136.969	Aichi
1275	-23.1388	212	741	m	35.0232	136.969	Aichi
1276	7.80107	205	731	m	35.0232	136.969	Aichi
1277	-31.784	251	1140	m	35.0232	136.969	Aichi
1278	-10.3709	225	900	m	35.0232	136.969	Aichi
1279	-10.0967	274	874	m	35.0232	136.969	Aichi
1280	-77.6768	211	2809	m	35.0232	136.969	Aichi
1281	4.36779	234	2044	m	35.0232	136.969	Aichi
1282	-145.537	252	4247	m	35.0232	136.969	Aichi
1285	-20.7836	232	121	f	35.0232	136.969	Aichi
1286	-47.5576	254	549	f	35.0232	136.969	Aichi
1287	-53.4307	249	820	f	35.0232	136.969	Aichi
1288	-33.8825	226	844	f	35.0232	136.969	Aichi
1289	-32.9049	209	1118	f	35.0232	136.969	Aichi
1292	-35.6969	213	1244	f	35.0232	136.969	Aichi
1293	-39.7671	268	242	f	35.0232	136.969	Aichi
1294	-107.547	238	11749	f	35.0232	136.969	Aichi
1295	-64.2968	236	3346	f	35.0232	136.969	Aichi
1296	-6.90312	239	2583	f	35.0232	136.969	Aichi
1297	-21.9979	270	511	f	35.0232	136.969	Aichi
1298	-35.3241	200	6249	f	35.0232	136.969	Aichi
1299	-32.5782	266	1002	f	35.0232	136.969	Aichi
1300	-28.5987	239	3822	f	35.0232	136.969	Aichi
1301	34.9557	254	1728	f	35.0232	136.969	Aichi
1302	-30.9631	234	1565	f	35.0232	136.969	Aichi
1304	-21.9925	220	3993	f	35.0232	136.969	Aichi
1305	-34.4808	241	5382	m	35.5952	138.577	Yamanashi
1306	-27.9495	273	3561	m	35.5952	138.577	Yamanashi
1307	-36.3116	228	108	m	35.5952	138.577	Yamanashi
1309	-53.8119	263	262	m	35.5952	138.577	Yamanashi
1310	-59.4897	266	386	m	35.5952	138.577	Yamanashi
1311	-10.4905	253	3262	m	35.5952	138.577	Yamanashi
1312	1.13208	243	5736	m	35.5952	138.577	Yamanashi
1313	-70.6853	200	1225	m	35.5952	138.577	Yamanashi
1314	-17.8056	216	713	m	35.5952	138.577	Yamanashi
1315	-38.9072	228	536	m	35.5952	138.577	Yamanashi
1316	-15.9568	218	765	m	35.5952	138.577	Yamanashi
1317	-52.5101	270	9270	m	35.5952	138.577	Yamanashi
1318	-52.3413	210	5537	m	35.5952	138.577	Yamanashi
1319	149.679	256	5624	m	35.5952	138.577	Yamanashi
1320	56.8029	235	1722	m	35.5952	138.577	Yamanashi
1321	-25.2288	200	1259	m	35.5952	138.577	Yamanashi
1322	9.33017	246	107	m	35.5952	138.577	Yamanashi
1323	-77.9789	214	14949	m	35.5952	138.577	Yamanashi
1324	-46.4726	204	415	m	35.5952	138.577	Yamanashi
1325	-26.3156	247	568	m	35.5952	138.577	Yamanashi
1328	-24.5123	229	5562	m	35.5952	138.577	Yamanashi
1329	76.6117	245	6431	m	35.5952	138.577	Yamanashi
1330	-51.8852	204	808	m	35.5952	138.577	Yamanashi
1331	-86.3644	214	1135	m	35.5952	138.577	Yamanashi
1332	-31.0032	233	5506	m	35.5952	138.577	Yamanashi
1334	-78.8212	252	2227	m	35.5952	138.577	Yamanashi
1336	-62.3161	218	2721	m	35.5952	138.577	Yamanashi
1337	-43.7689	258	727	m	35.5952	138.577	Yamanashi
1338	-64.8841	229	1783	f	35.5952	138.577	Yamanashi
1339	-20.9373	228	855	f	35.5952	138.577	Yamanashi
1342	-42.1613	270	2670	f	35.5952	138.577	Yamanashi
1343	64.9644	254	3750	f	35.5952	138.577	Yamanashi
1346	-32.8535	251	267	f	35.5952	138.577	Yamanashi
1347	-38.24	260	191	f	35.5952	138.577	Yamanashi
1348	-7.72435	203	1953	f	35.5952	138.577	Yamanashi
1349	-15.1758	271	351	f	35.5952	138.577	Yamanashi
1350	25.4101	261	3499	f	35.5952	138.577	Yamanashi
1352	-83.8763	241	1295	f	35.5952	138.577	Yamanashi
1353	-98.5034	216	648	f	35.5952	138.577	Yamanashi
1354	44.1484	258	3933	f	35.5952	138.577	Yamanashi
1357	-38.8117	222	160	f	35.5952	138.577	Yamanashi
1360	-122.11	258	2485	f	35.5952	138.577	Yamanashi
1361	-153.802	214	4795	f	35.5952	138.577	Yamanashi
1362	-34.2503	260	289	f	35.5952	138.577	Yamanashi
1363	-25.3989	215	1047	f	35.5952	138.577	Yamanashi
1364	-71.6919	276	9802	f	35.5952	138.577	Yamanashi
1368	101.429	247	3520	f	35.5952	138.577	Yamanashi
1369	-11.6064	256	1388	m	36.3546	139.13	Gunma
1370	-92.8221	215	4481	m	36.3546	139.13	Gunma
1371	-33.0626	280	2427	m	36.3546	139.13	Gunma
1372	3.75918	239	7096	m	36.3546	139.13	Gunma
1373	-81.8897	225	1056	m	36.3546	139.13	Gunma
1374	-46.9241	217	3523	m	36.3546	139.13	Gunma
1375	-83.7641	220	6577	m	36.3546	139.13	Gunma
1376	-114.722	268	1735	m	36.3546	139.13	Gunma
1378	-193.523	202	5689	m	36.3546	139.13	Gunma
1379	51.2135	246	3718	m	36.3546	139.13	Gunma
1380	-54.8536	212	614	m	36.3546	139.13	Gunma
1381	-42.3614	240	9873	m	36.3546	139.13	Gunma
1382	80.3383	253	1502	m	36.3546	139.13	Gunma
1383	-200.206	208	13530	m	36.3546	139.13	Gunma
1384	-12.6994	249	1593	m	36.3546	139.13	Gunma
1385	-44.5372	218	1700	m	36.3546	139.13	Gunma
1386	-42.0969	254	1376	m	36.3546	139.13	Gunma
1387	-66.0621	267	3051	m	36.3546	139.13	Gunma
1388	-38.2588	200	617	m	36.3546	139.13	Gunma
1389	51.7561	242	2998	m	36.3546	139.13	Gunma
1390	-43.3589	236	1393	m	36.3546	139.13	Gunma
1391	-37.6875	270	536	m	36.3546	139.13	Gunma
1392	-34.9097	252	1558	m	36.3546	139.13	Gunma
1393	-38.4295	240	3599	m	36.3546	139.13	Gunma
1394	-173.745	220	4894	m	36.3546	139.13	Gunma
1395	412.337	245	53095	m	36.3546	139.13	Gunma
1396	-85.9438	200	3131	m	36.3546	139.13	Gunma
1397	-29.2364	218	478	m	36.3546	139.13	Gunma
1398	-66.2795	239	9441	m	36.3546	139.13	Gunma
1399	-18.4456	254	4032	m	36.3546	139.13	Gunma
1400	-13.3058	240	1566	m	36.3546	139.13	Gunma
1403	-21.2904	262	511	f	36.3546	139.13	Gunma
1404	16.5037	243	8704	f	36.3546	139.13	Gunma
1406	-116.63	225	3578	f	36.3546	139.13	Gunma
1407	34.2929	237	387	f	36.3546	139.13	Gunma
1408	-58.0984	217	290	f	36.3546	139.13	Gunma
1409	-64.8194	209	3622	f	36.3546	139.13	Gunma
1411	-19.2748	214	1039	f	36.3546	139.13	Gunma
1413	5.63712	235	280	f	36.3546	139.13	Gunma
1414	-137.94	220	10531	f	36.3546	139.13	Gunma
1415	-67.6861	245	205	f	36.3546	139.13	Gunma
1416	-43.4651	225	6379	f	36.3546	139.13	Gunma
1418	-98.7038	200	9570	f	36.3546	139.13	Gunma
1419	-77.4939	206	2014	f	36.3546	139.13	Gunma
1421	-36.1109	262	1296	f	36.3546	139.13	Gunma
1422	-116.153	238	5279	f	36.3546	139.13	Gunma
1423	-92.2368	204	886	f	36.3546	139.13	Gunma
1424	-12.6847	238	6535	f	36.3546	139.13	Gunma
1425	242.625	256	2004	f	36.3546	139.13	Gunma
1426	-4.14226	255	4781	f	36.3546	139.13	Gunma
1427	-18.4952	254	138	f	36.3546	139.13	Gunma
1428	-28.3726	225	990	f	36.3546	139.13	Gunma
1429	-144.17	244	3256	f	36.3546	139.13	Gunma
1431	-13.7137	213	454	f	36.3546	139.13	Gunma
1432	-45.2324	241	184	f	36.3546	139.13	Gunma
1433	-91.6212	223	2079	m	34.7247	133.644	Okayama (Minagi)
1434	43.1822	261	614	f	34.7247	133.644	Okayama (Minagi)
1435	14.3214	248	2938	m	34.7247	133.644	Okayama (Minagi)
1436	50.7017	242	252	f	34.7247	133.644	Okayama (Minagi)
1437	17.8748	262	8913	m	34.7247	133.644	Okayama (Minagi)
1438	-53.9118	280	929	f	34.7247	133.644	Okayama (Minagi)
1439	-84.7608	277	3752	m	34.7247	133.644	Okayama (Minagi)
1440	-49.4379	244	2108	f	34.7247	133.644	Okayama (Minagi)
1441	-36.2193	208	6499	m	34.7247	133.644	Okayama (Minagi)
1443	27.5157	224	1043	m	34.7247	133.644	Okayama (Minagi)
1444	-39.8565	251	597	f	34.7247	133.644	Okayama (Minagi)
1445	416.488	243	5583	m	34.7247	133.644	Okayama (Minagi)
1446	-113.727	246	897	f	34.7247	133.644	Okayama (Minagi)
1447	-36.7742	249	4282	m	34.7247	133.644	Okayama (Minagi)
1448	-55.4688	272	151	f	34.7247	133.644	Okayama (Minagi)
1449	-78.1953	200	7789	m	34.7247	133.644	Okayama (Minagi)
1450	-121.29	207	6140	f	34.7247	133.644	Okayama (Minagi)
1452	-131.199	236	12319	f	34.7247	133.644	Okayama (Minagi)
1453	24.6932	224	6280	m	34.7247	133.644	Okayama (Minagi)
1454	1.85139	234	149	f	34.7247	133.644	Okayama (Minagi)
1455	17.6777	244	1133	m	34.7247	133.644	Okayama (Minagi)
1456	-196.682	200	46758	f	34.7247	133.644	Okayama (Minagi)
1457	-62.0228	257	1459	m	34.7247	133.644	Okayama (Minagi)
1458	74.6863	241	1316	f	34.7247	133.644	Okayama (Minagi)
1459	-29.9534	244	2142	m	34.7247	133.644	Okayama (Minagi)
1460	-119.732	208	1945	f	34.7247	133.644	Okayama (Minagi)
1461	-40.476	227	2844	m	34.7247	133.644	Okayama (Minagi)
1462	58.9182	215	865	f	34.7247	133.644	Okayama (Minagi)
1463	-104.783	202	5563	m	34.7247	133.644	Okayama (Minagi)
1464	-50.3028	205	1173	f	34.7247	133.644	Okayama (Minagi)
1465	-15.5143	229	1831	m	34.7247	133.644	Okayama (Minagi)
1466	3.01923	259	669	f	34.7247	133.644	Okayama (Minagi)
1467	-135.603	214	6214	m	34.7247	133.644	Okayama (Minagi)
1468	-104.589	239	1815	f	34.7247	133.644	Okayama (Minagi)
1469	24.6758	250	1207	m	34.7247	133.644	Okayama (Minagi)
1470	-19.2401	213	12010	f	34.7247	133.644	Okayama (Minagi)
1471	-26.0326	246	8912	m	34.7247	133.644	Okayama (Minagi)
1472	-90.0218	260	4756	f	34.7247	133.644	Okayama (Minagi)
1473	-25.9256	232	6532	m	34.7247	133.644	Okayama (Minagi)
1474	-15.0171	209	2104	f	34.7247	133.644	Okayama (Minagi)
1475	-52.0962	204	824	m	34.7247	133.644	Okayama (Minagi)
1476	-15.7013	231	705	f	34.7247	133.644	Okayama (Minagi)
1477	43.4383	233	2002	m	34.7247	133.644	Okayama (Minagi)
1478	-82.7136	269	2307	f	34.7247	133.644	Okayama (Minagi)
1479	-29.4923	256	7345	m	34.7247	133.644	Okayama (Minagi)
1480	-125.821	204	10354	f	34.7247	133.644	Okayama (Minagi)
1481	-28.1257	267	1966	m	34.7247	133.644	Okayama (Minagi)
1482	1.00867	222	862	f	34.7247	133.644	Okayama (Minagi)
1483	-16.421	205	7199	m	34.7247	133.644	Okayama (Minagi)
1484	16.2416	233	3362	f	34.7247	133.644	Okayama (Minagi)
1485	-51.1141	229	1497	m	34.7247	133.644	Okayama (Minagi)
1486	-73.0791	220	995	f	34.7247	133.644	Okayama (Minagi)
1487	-29.0793	212	490	m	34.7247	133.644	Okayama (Minagi)
1488	-51.227	277	299	f	34.7247	133.644	Okayama (Minagi)
1490	16.2538	201	1109	f	34.7247	133.644	Okayama (Minagi)
1491	52.8688	238	2068	m	34.7247	133.644	Okayama (Minagi)
1492	-56.5797	237	2924	f	34.7247	133.644	Okayama (Minagi)
1493	87.2669	253	701	m	34.7247	133.644	Okayama (Minagi)
1494	-46.3605	276	392	f	34.7247	133.644	Okayama (Minagi)
1495	-23.6571	245	3537	m	34.7247	133.644	Okayama (Minagi)
1496	-46.9059	278	1112	f	34.7247	133.644	Okayama (Minagi)
1497	-88.0852	200	142	m	34.7247	133.644	Okayama (Minagi)
1498	-34.9789	216	1539	f	34.7247	133.644	Okayama (Minagi)
1499	17.0679	245	6326	m	34.7247	133.644	Okayama (Minagi)
1502	-39.8087	254	140	f	34.7247	133.644	Okayama (Minagi)
1503	-107.676	230	1086	m	35.4862	136.229	Shiga
1504	-44.887	225	110	m	35.4862	136.229	Shiga
1505	-152.223	218	1649	m	35.4862	136.229	Shiga
1507	-38.1114	234	988	m	35.4862	136.229	Shiga
1508	-84.2642	230	110	m	35.4862	136.229	Shiga
1509	-111.842	251	726	m	35.4862	136.229	Shiga
1510	-41.5946	272	7236	m	35.4862	136.229	Shiga
1511	-176.135	220	2373	m	35.4862	136.229	Shiga
1512	-97.7239	223	2910	m	35.4862	136.229	Shiga
1513	-48.5869	240	1675	m	35.4862	136.229	Shiga
1515	-180.308	201	1261	m	35.4862	136.229	Shiga
1516	-125.462	244	1398	m	35.4862	136.229	Shiga
1519	-138.049	250	9076	m	35.4862	136.229	Shiga
1520	-86.5446	267	34921	m	35.4862	136.229	Shiga
1521	-134.824	200	1356	m	35.4862	136.229	Shiga
1523	-172.176	207	2062	m	35.4862	136.229	Shiga
1524	-50.5784	238	6589	m	35.4862	136.229	Shiga
1526	-31.2825	231	2076	m	35.4862	136.229	Shiga
1527	-187.816	202	5311	m	35.4862	136.229	Shiga
1528	-10.389	247	15361	m	35.4862	136.229	Shiga
1534	-195.417	212	1202	m	35.4862	136.229	Shiga
1535	-8.01906	239	1731	f	35.4862	136.229	Shiga
1536	-32.5618	234	396	f	35.4862	136.229	Shiga
1537	27.1351	259	287	f	35.4862	136.229	Shiga
1538	40.1841	253	108	f	35.4862	136.229	Shiga
1539	48.9566	251	1421	f	35.4862	136.229	Shiga
1540	-9.08288	233	2571	f	35.4862	136.229	Shiga
1541	-8.09503	227	234	f	35.4862	136.229	Shiga
1543	121.569	249	6582	f	35.4862	136.229	Shiga
1545	-12.2561	247	120	f	35.4862	136.229	Shiga
1546	-9.96941	246	152	f	35.4862	136.229	Shiga
1547	-80.2783	254	13138	f	35.4862	136.229	Shiga
1548	-20.3908	238	203	f	35.4862	136.229	Shiga
1549	-80.6693	248	1813	f	35.4862	136.229	Shiga
1550	-100.047	251	2886	f	35.4862	136.229	Shiga
1551	-34.6476	243	1597	f	35.4862	136.229	Shiga
1552	-25.2782	222	1425	f	35.4862	136.229	Shiga
1553	-27.1307	248	129	f	35.4862	136.229	Shiga
1554	-40.9038	243	688	f	35.4862	136.229	Shiga
1555	-38.6985	256	1049	f	35.4862	136.229	Shiga
1556	-38.3651	255	198	f	35.4862	136.229	Shiga
1558	-157.851	245	6958	f	35.4862	136.229	Shiga
1559	-84.5854	236	2893	f	35.4862	136.229	Shiga
1560	-34.2691	242	542	f	35.4862	136.229	Shiga
1561	-31.7141	208	5711	f	35.4862	136.229	Shiga
1562	-5.49499	211	138	f	35.4862	136.229	Shiga
1563	2.4966	223	235	f	35.4862	136.229	Shiga
1564	46.4559	246	114	f	35.4862	136.229	Shiga
1566	-25.972	277	371	f	35.4862	136.229	Shiga
1567	-20.1978	246	6007	m	35.5583	137.449	Gifu
1568	0.0739987	224	11908	m	35.5583	137.449	Gifu
1569	-149.059	240	55757	m	35.5583	137.449	Gifu
1570	-14.7413	231	8164	m	35.5583	137.449	Gifu
1571	-111.909	205	11038	m	35.5583	137.449	Gifu
1572	249.783	247	18665	m	35.5583	137.449	Gifu
1573	-36.4221	210	8872	m	35.5583	137.449	Gifu
1574	0.414822	230	1307	m	35.5583	137.449	Gifu
1575	-68.4672	246	12898	m	35.5583	137.449	Gifu
1576	-28.399	235	6053	m	35.5583	137.449	Gifu
1577	-144.872	219	17211	m	35.5583	137.449	Gifu
1578	66.3693	257	30491	m	35.5583	137.449	Gifu
1579	10.2093	230	7496	m	35.5583	137.449	Gifu
1580	-93.2669	200	300	m	35.5583	137.449	Gifu
1582	-92.3333	235	2819	m	35.5583	137.449	Gifu
1583	352.058	250	18132	m	35.5583	137.449	Gifu
1584	-5.99298	257	6488	m	35.5583	137.449	Gifu
1585	227.965	268	47921	m	35.5583	137.449	Gifu
1586	-122.223	201	8809	m	35.5583	137.449	Gifu
1587	-95.7307	215	3388	m	35.5583	137.449	Gifu
1588	-28.4131	209	22076	m	35.5583	137.449	Gifu
1589	-6.07092	280	44780	m	35.5583	137.449	Gifu
1590	-99.3374	215	8007	m	35.5583	137.449	Gifu
1591	27.0131	230	6915	m	35.5583	137.449	Gifu
1592	539.594	279	14071	m	35.5583	137.449	Gifu
1593	36.9278	242	15377	m	35.5583	137.449	Gifu
1594	-73.7546	244	632	m	35.5583	137.449	Gifu
1595	-9.14807	239	3424	m	35.5583	137.449	Gifu
1596	-21.9068	247	14096	m	35.5583	137.449	Gifu
1597	6.54453	251	13617	m	35.5583	137.449	Gifu
1598	-39.8844	241	4249	m	35.5583	137.449	Gifu
1600	-32.0436	242	118	f	35.5583	137.449	Gifu
1601	-128.369	221	5817	f	35.5583	137.449	Gifu
1602	-8.88177	236	13745	f	35.5583	137.449	Gifu
1603	-17.7559	253	1640	f	35.5583	137.449	Gifu
1604	-50.0382	245	788	f	35.5583	137.449	Gifu
1605	-29.1676	228	2243	f	35.5583	137.449	Gifu
1606	67.7735	242	6668	f	35.5583	137.449	Gifu
1607	-101.448	226	5249	f	35.5583	137.449	Gifu
1608	-64.3156	274	1266	f	35.5583	137.449	Gifu
1609	-22.8391	270	188	f	35.5583	137.449	Gifu
1610	-20.7245	260	112	f	35.5583	137.449	Gifu
1611	0.549795	239	1469	f	35.5583	137.449	Gifu
1612	-116.276	225	10039	f	35.5583	137.449	Gifu
1613	-62.7832	266	952	f	35.5583	137.449	Gifu
1614	-167.667	239	8375	f	35.5583	137.449	Gifu
1615	-26.7803	273	185	f	35.5583	137.449	Gifu
1616	-72.0617	237	4140	f	35.5583	137.449	Gifu
1617	-44.2109	221	3631	f	35.5583	137.449	Gifu
1618	216.87	252	277	f	35.5583	137.449	Gifu
1619	-41.9328	231	3115	f	35.5583	137.449	Gifu
1620	-30.4305	230	3513	f	35.5583	137.449	Gifu
1621	-57.9315	245	1981	f	35.5583	137.449	Gifu
1622	-27.4032	221	1555	f	35.5583	137.449	Gifu
1623	-113.551	200	3339	f	35.5583	137.449	Gifu
1624	14.1444	267	2188	f	35.5583	137.449	Gifu
1625	-185.689	208	19333	f	35.5583	137.449	Gifu
1626	-85.1391	254	5251	f	35.5583	137.449	Gifu
1627	-6.43343	233	2678	f	35.5583	137.449	Gifu
1628	-100.109	266	4027	f	35.5583	137.449	Gifu
1629	-59.6475	277	3745	f	35.5583	137.449	Gifu
1630	-111.558	250	4366	f	35.5583	137.449	Gifu
1631	-50.3686	261	469	f	34.7806	133.518	Okayama (Nariwa)
1632	-36.0561	229	970	m	34.7806	133.518	Okayama (Nariwa)
1633	73.2032	248	455	f	34.7806	133.518	Okayama (Nariwa)
1634	29.8644	279	5434	m	34.7806	133.518	Okayama (Nariwa)
1635	-14.2235	280	2016	f	34.7806	133.518	Okayama (Nariwa)
1636	-43.0945	204	5361	m	34.7806	133.518	Okayama (Nariwa)
1637	-78.8337	222	470	f	34.7806	133.518	Okayama (Nariwa)
1638	-20.4653	215	2299	m	34.7806	133.518	Okayama (Nariwa)
1639	23.4961	239	248	f	34.7806	133.518	Okayama (Nariwa)
1640	12.6211	220	1454	m	34.7806	133.518	Okayama (Nariwa)
1641	-55.1582	225	263	f	34.7806	133.518	Okayama (Nariwa)
1642	11.9089	249	1097	m	34.7806	133.518	Okayama (Nariwa)
1643	-25.8258	203	188	f	34.7806	133.518	Okayama (Nariwa)
1644	-65.2696	278	3072	m	34.7806	133.518	Okayama (Nariwa)
1645	-15.5268	209	323	f	34.7806	133.518	Okayama (Nariwa)
1646	-31.9749	259	2815	m	34.7806	133.518	Okayama (Nariwa)
1647	-13.5329	254	1825	f	34.7806	133.518	Okayama (Nariwa)
1648	-92.478	272	4423	m	34.7806	133.518	Okayama (Nariwa)
1650	7.46508	201	1199	m	34.7806	133.518	Okayama (Nariwa)
1651	-78.3118	221	762	f	34.7806	133.518	Okayama (Nariwa)
1652	7.20212	221	128	m	34.7806	133.518	Okayama (Nariwa)
1653	-0.114886	251	462	f	34.7806	133.518	Okayama (Nariwa)
1654	17.2996	249	989	m	34.7806	133.518	Okayama (Nariwa)
1655	-15.8485	228	558	f	34.7806	133.518	Okayama (Nariwa)
1656	-115.402	264	3317	m	34.7806	133.518	Okayama (Nariwa)
1657	-81.0445	218	533	f	34.7806	133.518	Okayama (Nariwa)
1658	69.6631	264	3965	m	34.7806	133.518	Okayama (Nariwa)
1659	-18.3874	216	346	f	34.7806	133.518	Okayama (Nariwa)
1660	-29.4499	260	356	m	34.7806	133.518	Okayama (Nariwa)
1662	-6.96814	218	1789	m	34.7806	133.518	Okayama (Nariwa)
1663	-43.3293	220	835	f	34.7806	133.518	Okayama (Nariwa)
1664	-11.7805	222	908	m	34.7806	133.518	Okayama (Nariwa)
1665	-21.6946	253	1001	f	34.7806	133.518	Okayama (Nariwa)
1666	19.9644	247	3347	m	34.7806	133.518	Okayama (Nariwa)
1667	-25.2243	217	113	f	34.7806	133.518	Okayama (Nariwa)
1668	-32.9029	205	3262	m	34.7806	133.518	Okayama (Nariwa)
1670	14.1173	211	1926	m	34.7806	133.518	Okayama (Nariwa)
1671	-2.69184	275	107	f	34.7806	133.518	Okayama (Nariwa)
1672	44.1788	250	306	m	34.7806	133.518	Okayama (Nariwa)
1674	95.9453	247	4739	m	34.7806	133.518	Okayama (Nariwa)
1676	-86.4217	265	10485	m	34.7806	133.518	Okayama (Nariwa)
1677	-24.0821	272	2359	f	34.7806	133.518	Okayama (Nariwa)
1678	-88.2972	213	1349	m	34.7806	133.518	Okayama (Nariwa)
1679	-36.4761	269	229	f	34.7806	133.518	Okayama (Nariwa)
1680	-2.08422	228	942	m	34.7806	133.518	Okayama (Nariwa)
1681	-51.8405	232	120	f	34.7806	133.518	Okayama (Nariwa)
1682	-1.18333	244	3139	m	34.7806	133.518	Okayama (Nariwa)
1683	83.8361	262	129	f	34.7806	133.518	Okayama (Nariwa)
1684	4.26409	251	523	m	34.7806	133.518	Okayama (Nariwa)
1685	30.4602	269	734	f	34.7806	133.518	Okayama (Nariwa)
1686	-48.7509	256	1445	m	34.7806	133.518	Okayama (Nariwa)
1687	-0.215732	247	285	f	34.7806	133.518	Okayama (Nariwa)
1688	110.571	256	6202	m	34.7806	133.518	Okayama (Nariwa)
1689	4.95096	201	306	f	34.7806	133.518	Okayama (Nariwa)
1690	-60.9575	278	2057	m	34.7806	133.518	Okayama (Nariwa)
1691	11.1382	243	1228	f	34.7806	133.518	Okayama (Nariwa)
1692	-38.3633	224	740	m	34.7806	133.518	Okayama (Nariwa)
1693	-25.2027	244	353	f	34.7806	133.518	Okayama (Nariwa)
1694	-17.4408	274	140	m	34.7806	133.518	Okayama (Nariwa)
1696	-26.2757	241	1017	m	34.7806	133.518	Okayama (Nariwa)
1698	-3.28074	280	2856	m	34.7806	133.518	Okayama (Nariwa)
1700	-55.4704	264	1252	m	34.7806	133.518	Okayama (Nariwa)
1701	34.4278	240	2573	f	34.8251	133.615	Okayama (Kinoyama)
1702	6.33054	228	1544	m	34.8251	133.615	Okayama (Kinoyama)
1703	9.79364	271	295	f	34.8251	133.615	Okayama (Kinoyama)
1704	-154.012	203	3733	m	34.8251	133.615	Okayama (Kinoyama)
1705	-23.6182	262	168	f	34.8251	133.615	Okayama (Kinoyama)
1706	4.12254	201	1976	m	34.8251	133.615	Okayama (Kinoyama)
1707	37.2997	231	162	f	34.8251	133.615	Okayama (Kinoyama)
1708	-61.8657	207	5135	m	34.8251	133.615	Okayama (Kinoyama)
1710	160.439	237	16398	m	34.8251	133.615	Okayama (Kinoyama)
1712	133.047	254	567	m	34.8251	133.615	Okayama (Kinoyama)
1713	21.9356	259	163	f	34.8251	133.615	Okayama (Kinoyama)
1714	14.0217	216	315	m	34.8251	133.615	Okayama (Kinoyama)
1715	-57.393	250	594	f	34.8251	133.615	Okayama (Kinoyama)
1716	-35.0267	259	1323	m	34.8251	133.615	Okayama (Kinoyama)
1717	17.073	213	2293	f	34.8251	133.615	Okayama (Kinoyama)
1718	-172.938	215	1358	m	34.8251	133.615	Okayama (Kinoyama)
1720	-66.3216	245	1951	m	34.8251	133.615	Okayama (Kinoyama)
1721	-66.6267	250	5849	f	34.8251	133.615	Okayama (Kinoyama)
1722	-22.6959	201	4962	m	34.8251	133.615	Okayama (Kinoyama)
1723	-83.7503	235	1016	f	34.8251	133.615	Okayama (Kinoyama)
1724	-86.5728	225	1241	m	34.8251	133.615	Okayama (Kinoyama)
1726	-84.7545	254	518	m	34.8251	133.615	Okayama (Kinoyama)
1727	31.7156	223	310	f	34.8251	133.615	Okayama (Kinoyama)
1728	-59.8627	223	3989	m	34.8251	133.615	Okayama (Kinoyama)
1729	-49.4591	252	243	f	34.8251	133.615	Okayama (Kinoyama)
1730	73.5882	245	762	m	34.8251	133.615	Okayama (Kinoyama)
1731	-88.8941	209	1788	f	34.8251	133.615	Okayama (Kinoyama)
1732	-11.4545	273	4497	m	34.8251	133.615	Okayama (Kinoyama)
1733	-48.5591	244	3524	f	34.8251	133.615	Okayama (Kinoyama)
1734	8.15935	254	1539	m	34.8251	133.615	Okayama (Kinoyama)
1735	-15.7891	263	1731	f	34.8251	133.615	Okayama (Kinoyama)
1736	-132.79	222	12290	m	34.8251	133.615	Okayama (Kinoyama)
1737	-119.811	202	1004	f	34.8251	133.615	Okayama (Kinoyama)
1738	-88.7508	200	7790	m	34.8251	133.615	Okayama (Kinoyama)
1739	22.5659	250	173	f	34.8251	133.615	Okayama (Kinoyama)
1740	-49.008	280	579	m	34.8251	133.615	Okayama (Kinoyama)
1743	-105.265	201	3432	f	34.8251	133.615	Okayama (Kinoyama)
1744	-16.8704	243	493	m	34.8251	133.615	Okayama (Kinoyama)
1745	-56.2119	275	1353	f	34.8251	133.615	Okayama (Kinoyama)
1746	-36.7239	211	4519	m	34.8251	133.615	Okayama (Kinoyama)
1747	-21.2883	242	133	f	34.8251	133.615	Okayama (Kinoyama)
1748	-5.35803	273	157	m	34.8251	133.615	Okayama (Kinoyama)
1749	66.1433	273	179	f	34.8251	133.615	Okayama (Kinoyama)
1750	-68.0689	270	1268	m	34.8251	133.615	Okayama (Kinoyama)
1752	-64.2474	248	2387	m	34.8251	133.615	Okayama (Kinoyama)
1754	-59.1064	213	7980	m	34.8251	133.615	Okayama (Kinoyama)
1755	-28.0453	225	164	f	34.8251	133.615	Okayama (Kinoyama)
1756	-66.4642	203	419	m	34.8251	133.615	Okayama (Kinoyama)
1758	-1.53299	266	110	m	34.8251	133.615	Okayama (Kinoyama)
1760	104.504	239	1282	m	34.8251	133.615	Okayama (Kinoyama)
1761	-78.7526	221	385	f	34.8251	133.615	Okayama (Kinoyama)
1762	199.131	247	8704	m	34.8251	133.615	Okayama (Kinoyama)
1763	75.5286	242	2253	f	34.8251	133.615	Okayama (Kinoyama)
1767	-75.5593	240	11400	f	34.8251	133.615	Okayama (Kinoyama)
1768	32.1499	228	635	m	34.8251	133.615	Okayama (Kinoyama)
1770	-65.873	215	10738	m	34.8251	133.615	Okayama (Kinoyama)
1772	14.2981	228	405	m	34.778	133.589	Okayama (Ochiai)
1773	19.5338	245	279	f	34.778	133.589	Okayama (Ochiai)
1774	2.94246	251	823	m	34.778	133.589	Okayama (Ochiai)
1775	45.7252	213	726	f	34.778	133.589	Okayama (Ochiai)
1776	10.0746	273	674	m	34.778	133.589	Okayama (Ochiai)
1777	-55.0952	205	5702	f	34.778	133.589	Okayama (Ochiai)
1778	-73.6337	212	2690	m	34.778	133.589	Okayama (Ochiai)
1780	-19.372	260	400	m	34.778	133.589	Okayama (Ochiai)
1781	-31.4001	227	489	f	34.778	133.589	Okayama (Ochiai)
1782	6.48861	200	965	m	34.778	133.589	Okayama (Ochiai)
1783	7.79135	201	313	f	34.778	133.589	Okayama (Ochiai)
1784	-70.6899	248	1146	m	34.778	133.589	Okayama (Ochiai)
1786	-8.35888	227	295	m	34.778	133.589	Okayama (Ochiai)
1787	7.99204	225	160	f	34.778	133.589	Okayama (Ochiai)
1788	-67.4159	245	4177	m	34.778	133.589	Okayama (Ochiai)
1789	-42.8325	218	207	f	34.778	133.589	Okayama (Ochiai)
1791	2.28475	247	1249	f	34.778	133.589	Okayama (Ochiai)
1792	45.1258	278	504	m	34.778	133.589	Okayama (Ochiai)
1793	-23.3959	210	190	f	34.778	133.589	Okayama (Ochiai)
1794	-37.0701	206	5583	m	34.778	133.589	Okayama (Ochiai)
1795	8.87063	274	208	f	34.778	133.589	Okayama (Ochiai)
1797	18.0606	275	865	f	34.778	133.589	Okayama (Ochiai)
1798	-81.5169	240	3170	m	34.778	133.589	Okayama (Ochiai)
1799	33.7338	255	509	f	34.778	133.589	Okayama (Ochiai)
1800	-61.8827	246	1170	m	34.778	133.589	Okayama (Ochiai)
1801	-71.1047	205	4386	f	34.778	133.589	Okayama (Ochiai)
1802	-3.80034	248	127	m	34.778	133.589	Okayama (Ochiai)
1803	12.3201	202	274	f	34.778	133.589	Okayama (Ochiai)
1805	48.8369	251	2632	f	34.778	133.589	Okayama (Ochiai)
1806	62.5082	270	2790	m	34.778	133.589	Okayama (Ochiai)
1807	-84.1164	227	984	f	34.778	133.589	Okayama (Ochiai)
1808	-9.51987	222	3249	m	34.778	133.589	Okayama (Ochiai)
1809	-99.404	264	1323	f	34.778	133.589	Okayama (Ochiai)
1810	-16.6686	250	242	m	34.778	133.589	Okayama (Ochiai)
1813	1.14923	212	390	f	34.778	133.589	Okayama (Ochiai)
1814	-4.28178	241	452	m	34.778	133.589	Okayama (Ochiai)
1817	26.0116	201	739	f	34.778	133.589	Okayama (Ochiai)
1819	-45.5771	214	2268	f	34.778	133.589	Okayama (Ochiai)
1820	-17.5756	231	1195	m	34.778	133.589	Okayama (Ochiai)
1822	19.1375	280	879	m	34.778	133.589	Okayama (Ochiai)
1823	-28.7722	231	1406	f	34.778	133.589	Okayama (Ochiai)
1824	-12.4288	255	100	m	34.778	133.589	Okayama (Ochiai)
1825	35.5196	271	138	f	34.778	133.589	Okayama (Ochiai)
1826	-17.6058	243	316	m	34.778	133.589	Okayama (Ochiai)
1828	74.1043	217	213	m	34.778	133.589	Okayama (Ochiai)
1829	-22.9555	204	129	f	34.778	133.589	Okayama (Ochiai)
1830	-10.7419	207	1142	m	34.778	133.589	Okayama (Ochiai)
1831	26.296	266	183	f	34.778	133.589	Okayama (Ochiai)
1833	-175.996	221	1012	f	34.778	133.589	Okayama (Ochiai)
1834	-44.5749	230	301	m	34.778	133.589	Okayama (Ochiai)
1837	-107.253	205	667	f	34.778	133.589	Okayama (Ochiai)
1838	-83.5095	222	273	m	34.778	133.589	Okayama (Ochiai)
1839	-20.8251	213	2114	f	34.778	133.589	Okayama (Ochiai)
1840	-62.8859	200	59295	m	34.778	133.589	Okayama (Ochiai)
1841	168.33	242	2736	m	34.7806	133.518	Okayama (Nariwa)
1842	37.181	269	148	f	34.7806	133.518	Okayama (Nariwa)
1844	42.6307	273	273	f	34.7806	133.518	Okayama (Nariwa)
1845	32.4957	270	393	m	34.7806	133.518	Okayama (Nariwa)
1846	-47.3558	243	912	f	34.7806	133.518	Okayama (Nariwa)
1847	28.4565	250	460	m	34.7806	133.518	Okayama (Nariwa)
1848	-17.3546	202	224	f	34.7806	133.518	Okayama (Nariwa)
1849	-48.9369	277	239	m	34.7806	133.518	Okayama (Nariwa)
1852	-38.0188	228	514	f	34.7806	133.518	Okayama (Nariwa)
1853	-52.5093	267	189	m	34.7806	133.518	Okayama (Nariwa)
1854	-33.748	269	1297	f	34.7806	133.518	Okayama (Nariwa)
1855	-25.8923	234	1103	m	34.7806	133.518	Okayama (Nariwa)
1856	-70.138	280	165	f	34.7806	133.518	Okayama (Nariwa)
1857	-6.70691	265	1123	m	34.7806	133.518	Okayama (Nariwa)
1858	41.0182	275	453	f	34.7806	133.518	Okayama (Nariwa)
1860	-2.14807	269	648	f	34.7806	133.518	Okayama (Nariwa)
1861	-79.379	202	899	m	34.7806	133.518	Okayama (Nariwa)
1864	38.71	219	218	f	34.7806	133.518	Okayama (Nariwa)
1865	19.5163	268	935	m	34.7806	133.518	Okayama (Nariwa)
1866	-57.1511	278	616	f	34.7806	133.518	Okayama (Nariwa)
1867	-90.1387	201	648	m	34.7806	133.518	Okayama (Nariwa)
1868	-28.512	249	1218	f	34.7806	133.518	Okayama (Nariwa)
1870	0.0781803	249	898	f	34.7806	133.518	Okayama (Nariwa)
1871	-35.86	200	1845	m	34.7806	133.518	Okayama (Nariwa)
1872	-1.74431	244	655	f	34.7806	133.518	Okayama (Nariwa)
1873	59.801	250	1313	m	34.7806	133.518	Okayama (Nariwa)
1875	-10.0542	204	3506	m	34.7806	133.518	Okayama (Nariwa)
1876	-2.77084	238	131	f	34.7806	133.518	Okayama (Nariwa)
1877	1.27288	269	146	m	34.7806	133.518	Okayama (Nariwa)
1878	47.1721	265	2210	f	34.7806	133.518	Okayama (Nariwa)
1879	-111.153	231	9674	m	34.7806	133.518	Okayama (Nariwa)
1880	-22.438	230	163	f	34.7806	133.518	Okayama (Nariwa)
1883	-50.5687	203	2182	m	34.7806	133.518	Okayama (Nariwa)
1884	-31.4136	252	1012	f	34.7806	133.518	Okayama (Nariwa)
1886	-11.2156	262	309	f	34.7806	133.518	Okayama (Nariwa)
1887	-33.1586	248	623	m	34.7806	133.518	Okayama (Nariwa)
1888	66.1866	219	6568	f	34.7806	133.518	Okayama (Nariwa)
1890	-43.9654	233	234	f	34.7806	133.518	Okayama (Nariwa)
1891	-99.5976	204	172	m	34.7806	133.518	Okayama (Nariwa)
1892	-77.2991	223	622	f	34.7806	133.518	Okayama (Nariwa)
1893	6.85484	220	2429	m	34.7806	133.518	Okayama (Nariwa)
1894	-49.7494	241	236	f	34.7806	133.518	Okayama (Nariwa)
1895	-70.3344	227	660	m	34.7806	133.518	Okayama (Nariwa)
1897	-38.3679	201	106	m	34.7806	133.518	Okayama (Nariwa)
1898	7.36749	238	359	f	34.7806	133.518	Okayama (Nariwa)
1899	-5.4603	265	641	m	34.7806	133.518	Okayama (Nariwa)
1900	44.3246	270	894	f	34.7806	133.518	Okayama (Nariwa)
1903	-11.7455	248	170	m	34.7806	133.518	Okayama (Nariwa)
1905	-114.349	200	547	m	34.7806	133.518	Okayama (Nariwa)
1906	-113.097	200	107	f	34.7806	133.518	Okayama (Nariwa)
1907	-68.6132	205	5530	m	34.7806	133.518	Okayama (Nariwa)
1908	-101.482	200	168	f	34.7806	133.518	Okayama (Nariwa)
1909	-94.3864	200	168	m	34.7806	133.518	Okayama (Nariwa)
1910	-44.6916	267	32127	f	34.7806	133.518	Okayama (Nariwa)
1911	0.853251	248	224	f	32.7974	130.782	Kumamoto
1912	8.27553	221	1223	f	32.7974	130.782	Kumamoto
1914	-4.62127	227	435	f	32.7974	130.782	Kumamoto
1915	-22.6156	202	314	f	32.7974	130.782	Kumamoto
1916	37.3365	278	123	f	32.7974	130.782	Kumamoto
1918	21.2092	239	387	f	32.7974	130.782	Kumamoto
1919	-19.058	231	240	f	32.7974	130.782	Kumamoto
1923	-5.21181	263	1868	m	32.7974	130.782	Kumamoto
1924	-40.6781	214	856	m	32.7974	130.782	Kumamoto
1927	-11.9496	206	314	m	32.7974	130.782	Kumamoto
1928	-45.5616	275	880	m	32.7974	130.782	Kumamoto
1929	-43.77	243	385	m	32.7974	130.782	Kumamoto
1930	-100.431	200	433	m	32.7974	130.782	Kumamoto
1931	-90.2223	201	1266	f	32.8051	130.808	Kamimashiki
1934	-23.0819	212	221	f	32.8051	130.808	Kamimashiki
1935	16.8087	218	289	f	32.8051	130.808	Kamimashiki
1936	7.03077	252	327	f	32.8051	130.808	Kamimashiki
1937	-37.606	269	459	f	32.8051	130.808	Kamimashiki
1938	20.6045	246	1003	f	32.8051	130.808	Kamimashiki
1939	-4.52053	275	297	f	32.8051	130.808	Kamimashiki
1940	12.6746	277	3813	f	32.8051	130.808	Kamimashiki
1941	-38.4865	241	2760	m	32.8051	130.808	Kamimashiki
1942	-7.27338	278	203	m	32.8051	130.808	Kamimashiki
1943	-30.8832	236	315	m	32.8051	130.808	Kamimashiki
1944	-17.9421	246	2713	m	32.8051	130.808	Kamimashiki
1945	-53.6038	252	710	m	32.8051	130.808	Kamimashiki
1946	-59.8122	280	941	m	32.8051	130.808	Kamimashiki
1947	-133.147	219	2746	m	32.8051	130.808	Kamimashiki
1948	-117.017	223	9727	m	32.8051	130.808	Kamimashiki
1949	-14.0538	214	2602	m	32.8051	130.808	Kamimashiki
1950	2.78828	207	3101	m	32.8051	130.808	Kamimashiki
1951	60.3842	218	2072	f	32.5741	130.661	Yatsushiro
1952	-51.758	259	1746	f	32.5741	130.661	Yatsushiro
1953	-18.981	228	502	f	32.5741	130.661	Yatsushiro
1954	-32.8006	258	3304	f	32.5741	130.661	Yatsushiro
1955	-19.6127	249	923	f	32.5741	130.661	Yatsushiro
1956	48.1979	221	862	f	32.5741	130.661	Yatsushiro
1957	-24.2279	245	109	f	32.5741	130.661	Yatsushiro
1958	16.4951	277	197	f	32.5741	130.661	Yatsushiro
1959	-21.2355	221	313	f	32.5741	130.661	Yatsushiro
1960	1.531	268	172	f	32.5741	130.661	Yatsushiro
1961	-35.9029	208	805	m	32.5741	130.661	Yatsushiro
1962	-16.2156	240	751	m	32.5741	130.661	Yatsushiro
1963	-36.7756	262	1831	m	32.5741	130.661	Yatsushiro
1964	-4.21918	258	335	m	32.5741	130.661	Yatsushiro
1965	-37.6508	215	198	m	32.5741	130.661	Yatsushiro
1966	-65.4518	250	396	m	32.5741	130.661	Yatsushiro
1967	-24.098	268	615	m	32.5741	130.661	Yatsushiro
1968	-20.1592	258	2470	m	32.5741	130.661	Yatsushiro
1969	-7.13031	222	339	m	32.5741	130.661	Yatsushiro
1970	-21.3097	248	405	m	32.5741	130.661	Yatsushiro
1971	-2.91031	243	299	f	32.7974	130.782	Kumamoto
1972	-9.73106	228	464	f	32.7974	130.782	Kumamoto
1973	-20.6883	216	259	f	32.7974	130.782	Kumamoto
1975	-49.8068	203	316	f	32.7974	130.782	Kumamoto
1976	-36.3537	201	251	m	32.7974	130.782	Kumamoto
1977	-14.1543	222	831	m	32.7974	130.782	Kumamoto
1978	-64.1392	227	1178	m	32.7974	130.782	Kumamoto
1979	-17.4342	205	591	m	32.7974	130.782	Kumamoto
1980	10.8747	225	2841	m	32.7974	130.782	Kumamoto
1981	-12.1751	211	1662	f	34.6903	134.999	Kobe1
1982	11.4505	255	370	f	34.6903	134.999	Kobe1
1983	-44.7099	200	2955	f	34.6903	134.999	Kobe1
1984	-47.8562	228	390	f	34.6903	134.999	Kobe1
1985	-20.1322	215	793	f	34.6903	134.999	Kobe1
1986	-36.2728	219	983	f	34.6903	134.999	Kobe1
1987	0.83224	217	997	f	34.6903	134.999	Kobe1
1988	10.7293	266	599	f	34.6903	134.999	Kobe1
1989	-32.7684	267	1403	f	34.6903	134.999	Kobe1
1990	-40.2928	261	1784	f	34.6903	134.999	Kobe1
1991	-39.6655	206	4221	m	34.6903	134.999	Kobe1
1992	-46.737	274	4887	m	34.6903	134.999	Kobe1
1993	-27.8475	257	7079	m	34.6903	134.999	Kobe1
1994	-66.9453	268	1489	m	34.6903	134.999	Kobe1
1995	33.9125	239	2958	m	34.6903	134.999	Kobe1
1996	-11.0232	253	1130	m	34.6903	134.999	Kobe1
1997	-41.2218	214	5095	m	34.6903	134.999	Kobe1
1998	-53.2059	200	2719	m	34.6903	134.999	Kobe1
1999	-37.8503	238	1643	m	34.6903	134.999	Kobe1
2000	-111.053	229	15629	m	34.6903	134.999	Kobe1
2001	-66.4001	266	6890	f	34.7264	134.999	Kobe2
2002	-26.4363	277	288	f	34.7264	134.999	Kobe2
2003	110.1	260	7551	f	34.7264	134.999	Kobe2
2004	-30.8509	207	2894	f	34.7264	134.999	Kobe2
2005	-121.414	201	2548	f	34.7264	134.999	Kobe2
2006	-107.632	250	705	f	34.7264	134.999	Kobe2
2007	-59.3259	223	2822	f	34.7264	134.999	Kobe2
2008	-66.7053	218	645	f	34.7264	134.999	Kobe2
2009	-81.7964	221	1391	f	34.7264	134.999	Kobe2
2010	-28.4797	227	1473	f	34.7264	134.999	Kobe2
2011	-39.6737	205	902	m	34.7264	134.999	Kobe2
2012	66.5383	240	1966	m	34.7264	134.999	Kobe2
2013	37.4868	216	2314	m	34.7264	134.999	Kobe2
2014	37.4524	258	343	m	34.7264	134.999	Kobe2
2015	-51.1161	235	380	m	34.7264	134.999	Kobe2
2016	-126.627	200	3968	m	34.7264	134.999	Kobe2
2017	14.1197	246	5012	m	34.7264	134.999	Kobe2
2018	-14.4039	262	573	m	34.7264	134.999	Kobe2
2019	-67.5117	259	3910	m	34.7264	134.999	Kobe2
2020	-36.3343	250	3098	m	34.7264	134.999	Kobe2
2021	-52.3362	266	1129	f	34.8184	135.176	Kobe3
2022	30.8335	276	236	f	34.8184	135.176	Kobe3
2023	3.72135	225	198	f	34.8184	135.176	Kobe3
2024	-9.74325	208	346	f	34.8184	135.176	Kobe3
2025	-30.4788	222	987	f	34.8184	135.176	Kobe3
2026	90.6528	234	473	f	34.8184	135.176	Kobe3
2027	-25.3804	276	1389	f	34.8184	135.176	Kobe3
2028	25.4272	203	165	f	34.8184	135.176	Kobe3
2029	-46.5895	211	241	f	34.8184	135.176	Kobe3
2030	-6.15949	225	1027	f	34.8184	135.176	Kobe3
2031	-122.367	221	1653	m	34.8184	135.176	Kobe3
2032	-48.9568	228	4323	m	34.8184	135.176	Kobe3
2033	-27.2672	258	2944	m	34.8184	135.176	Kobe3
2034	-47.1184	245	629	m	34.8184	135.176	Kobe3
2035	-68.5774	279	4778	m	34.8184	135.176	Kobe3
2036	-27.1543	201	2526	m	34.8184	135.176	Kobe3
2037	-57.7441	213	1213	m	34.8184	135.176	Kobe3
2038	-113.088	259	1963	m	34.8184	135.176	Kobe3
2039	-49.4185	240	3123	m	34.8184	135.176	Kobe3
2040	4.01967	263	103	m	34.8184	135.176	Kobe3
2042	-24.7072	230	1498	f	34.6903	134.999	Kobe1
2043	-26.44	266	3202	m	34.6903	134.999	Kobe1
2044	-60.1348	212	2904	m	34.6903	134.999	Kobe1
